# Supplementary material for: The chicken erythrocyte epigenome
Source: Epigenetics Chromatin. 2016 May 24;9:19. doi: 10.1186/s13072-016-0068-2 (PMC4879735; doi:10.1186/s13072-016-0068-2)
Supplement: Supplementary file 2 — 10.1186/s13072-016-0068-2 Gene ranking according to expression levels in chicken polychromatic erythrocytes. All 5479 genes from the galGal3 RefSeq database were placed in order of their level of expression (mean RPKM from two biological samples) and were then divided into five 20th-percentile classes in relation to expression level. First 20 %-ile (red filled), second 20 %-ile (green filled), third 20 %-ile (blue filled), fourth 20 %-ile (dark blue filled) and fifth 20 %-ile (violet filled). [file 13072_2016_68_MOESM2_ESM.xlsx]

## Sheet: RPKM
Gene	Chr	Strand	Start	End	Transcripts	RPKM
HBAA	chr14	+	12729708	12730496	NM_001004376	333077
HBM	chr14	+	12726702	12727536	NM_001004375	225893
MIR3528	chr17	+	8404342	8404438	NR_035340	162885
HBG2	chr1	+	199436906	199442000	NM_205489	162074
MIR1563	chr12	+	738668	738738	NR_035047	155249
MIR3538-2	chr1	+	52608155	52608229	NR_035353	82357.9
MIR3535	chr9	-	16372628	16372709	NR_035349	64425.4
MIR1434	chr28	+	1055204	1055280	NR_035015	31661.1
MIR3536	chr25	+	1478485	1478562	NR_035350	22667.1
MIR193B	chr14	+	759453	759535	NR_031545	20977
MIR451	chr19	-	5823968	5824036	NR_031584	15842.9
MIR2188	chr22	-	2684926	2685094	NR_035336	13649.4
CA2	chr2	+	127587512	127603758	NM_205317	13198.5
FTH1	chr5	-	18042642	18047153	NM_205086	10379
MIR3540	chr10	+	12751614	12751675	NR_035355	9451.27
RPS3A	chr4	+	34368754	34372136	NM_001082417	4571.8
HSPA2	chr5	-	55409841	55412160	NM_001006685	4006.79
SAT1	chr1	-	121771899	121775847	NM_204186	3957.55
HBE1	chr1	+	199436938	199438083	NM_001031489	3846.84
ITM2A	chr4	-	1454025	1463005	NM_001012571	3552.36
IFRD1	chr1	-	28722344	28732937	NM_001001468	2693.06
TPT1	chr1	-	172044505	172048430	NM_205398	2653.06
NCOA4	chr6	+	3761446	3770224	NM_001006495	2647.86
RHAG	chr3	+	111573999	111585157	NM_204464	2624.06
EIF5	chr5	+	52729413	52736425	NM_001006488	2499.35
BNIP3L	chr22	-	528198	542276	NM_001030885	2392.28
ISG12-2	chr2	+	92043572	92046962	NM_001001296	2165.41
SPTAN1	chr17	+	5766712	5812561	NM_001042538	1872.12
BF2_dup2	chr16	-	50368	51875	NM_001031338_dup2	1741.73
MIR92	chr1	-	152248070	152248147	NR_031403	1693.87
HSP90AA1	chr5	-	51983680	51988436	NM_001109785	1693.83
MIR1454	chr3	-	58701686	58701785	NR_035021	1682.29
MIRLET7G	chr12	-	2809078	2809160	NR_031454	1660.34
SKP1	chr13	+	16355077	16363289	NM_001006153	1562.44
EEF1A1	chr3	+	84252817	84257460	NM_204157	1555.65
IFI27L2	chr23	+	4664702	4665614	NM_001002856	1511.96
TUBB1	chr20	-	10839422	10844439	NM_205445	1503.59
HNRNPH1	chr13	+	13660042	13675749	NM_204496	1501.76
NT5C3	chr2	+	48041581	48053721	NM_204436	1496.43
SLC38A2	chr1	-	32777741	32793469	NM_001030741	1428.54
NFE2L2	chr7	+	16905967	16922637	NM_205117	1399.52
BTG1	chr1	-	46282645	46285175	NM_205350	1361.81
BF1	chr16	-	50515	51875	NM_001044683,NM_001097530	1355.97
DDX3X	chr1	-	115609206	115627183	NM_001030800	1354.84
WBP4	chr1	+	170109127	170131041	NM_001030824	1336.87
PNRC1	chr3	-	78545062	78547319	NM_001012291	1316.02
SGK1	chr3	+	58129917	58135484	NM_204476	1267.37
H3F3C	chr3	-	18256332	18259608	NM_001031482	1193.05
IRF1	chr13	-	17453125	17459814	NM_205415	1107.41
LOC422090	chr18	+	9824613	9825618	NM_001006423	1104.12
TFRC	chr9	+	16044796	16053740	NM_205256	1075.02
UBE2D3	chr4	-	62741266	62764553	NM_001031153	1054.68
ATF4	chr1	-	52501043	52503978	NM_204880	1048.92
PPP1CB	chr3	-	28415919	28446283	NM_205122	988.43
FXR1	chr9	-	18236607	18259966	NM_001012601	984.585
EPAS1	chr3	+	27794886	27826490	NM_204807	974.06
SRSF5	chr5	-	30163796	30168433	NM_001031197	970.435
MCL1	chr25	+	1660135	1662330	NM_001257283	954.65
TXN	chrZ	-	65067561	65073529	NM_205453	947.185
H3F3C	chr18	+	4698469	4700927	NM_205296	940.305
PHOSPHO1	chr27	+	3378978	3382733	NM_204845	892.845
MIR3526	chr3	+	16500330	16500444	NR_035339	880.755
B-G_dup1	chr16	+	84813	89079	NM_001099355	872.04
MXI1	chr6	+	27285986	27328967	NM_001012911	842.735
VIM	chr2	-	19728508	19735564	NM_001048076	840.465
RDX	chr1	+	183923286	183950291	NM_204751	835.455
CTSD	chr5	+	15225774	15236942	NM_205177	828.44
TAL1	chr8	-	22631613	22638449	NM_205352	824.07
RPS8	chr8	+	21479964	21484357	NM_001252126	822.14
BRD2	chr16	-	72223	81200	NM_001030674	790.365
CYB5A	chr2	+	94287667	94298980	NM_001001748	776.675
ITPK1	chr5	-	47359141	47492853	NM_001012588	764.4
HSP25	chr27	+	4486394	4487253	NM_001010842	758.07
RPLP1	chr2	+	151341217	151342368	NM_205322	753.23
PSAP	chr6	-	13023612	13044767	NM_204811	716.23
EPB41	chr23	+	2908245	2969177	NM_001168004	694.1
MIR181A-1	chr8	+	2001561	2001664	NR_031442	690.635
MIR1783	chr12	+	9044610	9044710	NR_035284	683.775
TRNAU1AP	chr2	-	63224188	63234661	NM_001252015	680.36
TCP11L2	chr1	-	55927383	55938688	NM_001001897	679.79
LAPTM4A	chr3	-	104330537	104343340	NM_001031092	679.575
RPSA	chr2	-	44378630	44383377	NM_001007823	677.35
KPNA4	chr9	+	23677941	23701604	NM_001007963	668.15
OAZ1	chr28	-	1566531	1568098	NM_204916	666.315
MIR15B	chr9	-	23742966	23743056	NR_031447	664.99
RPS4X	chr4	+	1862595	1865074	NM_205108	664.19
RPL11	chr23	+	5837003	5839342	NM_001030904	663.07
SBNO1	chr15	+	5047036	5076553	NM_001031469	662.205
EEF2	chr28	+	1051728	1059663	NM_205368	657.03
HSPA8	chr24	+	3111092	3116502	NM_205003	647.6
TXNRD1	chr1	-	56627718	56653900	NM_001030762	646.775
MBNL1	chr9	-	24950163	24980528	NM_001031322,NM_001163324,NM_001163325,NM_001163326,NM_001163327	639.07
RPL39	chr4	+	16633043	16635306	NM_204272	630.835
ITGB1BP3	chr10	-	12391572	12394023	NM_001030550	630.38
MIR103-2	chr4	-	91906889	91906971	NR_031437	629.965
TMEM183A	chr26	-	905314	917068	NM_001012867	614.16
MORC3	chr1	+	110089174	110116965	NM_001257224	602.645
BSG	chr28	+	2166723	2175357	NM_001198990,NM_001198992	601.54
PCMTD1	chr2	-	112942520	112988563	NM_001031019	591.955
B-G_dup2	chr16	-	230388	250501	NM_001030673,NM_001030670,NM_001031810	588.83
TACC3	chr4	-	86906002	86921633	NM_001004429	584.98
MIR30C-1	chr23	+	5249637	5249725	NR_031481	583.625
EIF1	chr27	+	4298436	4300249	NM_001167735	581.765
RPLP0	chr15	+	9699637	9702332	NM_204987	572.77
C26H6orf106	chr26	+	4144092	4175943	NM_001030919	568.145
EIF4A2	chr9	+	17295318	17302173	NM_204549	567.17
ITPKA	chr5	+	26826565	26860645	NM_204881	560.6
SYNM	chr10	+	18889794	18924663	NM_204809	559.995
SLC6A6	chr12	+	11251619	11301059	NM_001030600	552.4
MIR365-1	chr14	+	764271	764355	NR_031550	544.29
C4BPA_dup2	chr26	+	2498399	2509349	NM_204664	538.925
KIAA1191	chr13	+	10487314	10495069	NM_001030610	530.025
RPL4	chr10	-	20668331	20673652	NM_001007479	525.735
MIR1661	chr2	-	19733987	19734047	NR_035154	503.32
LAMP1_dup2	chr1	-	141725552	141743181	NM_205283_dup2	500.085
UBE2H	chr1	-	722841	742683	NM_001030647	489.525
RPS27A	chr3	+	12687	14950	NM_204953	487.535
DDX5	chr18	-	6896656	6904115	NM_204827	485.91
HNRNPAB	chr13	-	14482748	14505745	NM_205328	483.76
MYOD1	chr5	+	13283712	13286804	NM_204214	482.945
MIR1787	chr12	+	8996102	8996191	NR_035288	477.16
ACTB	chr14	-	4187366	4188052	NM_205518	466.455
MIR140	chr11	+	21030641	21030735	NR_031453	463.535
RPS3	chr1	-	200048855	200055870	NM_001030836	449.82
ARIH1	chr10	+	1012292	1061448	NM_001030387	449.365
XBP1	chr15	-	7957483	7960608	NM_001006192	448.525
TRIM59	chr9	+	23706346	23713670	NM_001031320	447.86
ADA	chr20	+	5320188	5332822	NM_001006290	438.88
H1F0	chr1	-	53073884	53079989	NM_001044673	436.69
TMSB4X	chr1	-	126774228	126774748	NM_001001315	434.32
BF2_dup1	chr16	+	40458	41102	NM_001031338_dup1	432.14
HEBP1	chr1	-	50117980	50125098	NM_001030754	431.81
DNAJB9	chr1	-	30213368	30221863	NM_001030735	429.385
HERC2	chr1	+	134617867	134722450	NM_001252376	427.775
EIF3E	chr2	-	137431312	137452249	NM_001006349	422.61
RPL37A	chr7	-	24873706	24875755	NM_001079493	420.98
YME1L1	chr2	-	15827679	15844651	NM_001031512	418.86
CSDA	chr1	+	81463345	81503689	NM_205406	418.775
JAK2	chrZ	+	28062563	28146011	NM_001030538	418.545
EDF1	chr17	+	932046	935223	NM_001006203	415.785
RPL19	chr27	+	4012008	4015020	NM_001030929	411.35
MIRLET7F	chr12	-	6302497	6302583	NR_031457	408.215
LPIN2	chr2	+	104103022	104152635	NM_001006386	408.1
MIR181A-2	chr17	+	10218497	10218587	NR_031467	408.01
TBX22	chr4	+	1492764	1497990	NM_204106	404.855
YY1	chr5	+	50999598	51022607	NM_001031210	403.665
HBP1	chr1	+	15534402	15546735	NM_001199454	402.98
TCF12	chr10	-	8404986	8517607	NM_205375	402.53
GHITM	chr6	-	4108925	4113570	NM_001031217	397.415
PNPLA2	chr5	-	16838465	16868661	NM_001113291	386.045
BIRC2	chr1	-	186919506	186929678	NM_001007822	384.535
NFS1	chr20	+	1028203	1040388	NM_001030847	384.53
TRIM27_dup1	chr16	+	122459	126409	NM_001030671	382.565
IL15	chr4	+	31129925	31162068	NM_204571	378.915
TLX3	chrZ	+	967141	968404	NM_205014	378.515
LOC768701	chr15	+	7188399	7209605	NM_001079738	377.38
MIR22	chr19	-	5352096	5352195	NR_035012	376.875
MIR1571	chr11	+	20363859	20363956	NR_035056	373.67
ITM2B	chr1	+	173006061	173031338	NM_205085	372.94
GSTA3_dup1	chr3	+	91190846	91198881	NM_204818	369.535
CISH	chr12	-	1736930	1741989	NM_204626	369.105
SOD1	chr1	+	108112866	108117305	NM_205064	368.47
FOS	chr5	+	40634392	40635384	NM_205508	368.135
RPL13	chr11	+	20693001	20697255	NM_204999	366.24
HAGH	chr14	-	6070463	6075474	NM_001012789	364.525
MST4	chr4	+	3420719	3448119	NM_001031117	363.71
ADAL	chr10	+	7202557	7212097	NM_001030547	362.76
TUBB2C	chr17	-	2276961	2279058	NM_001080860	359.66
RPL22	chr21	+	599514	601779	NM_204141	357.35
API5_dup1	chr5	+	20399077	20403021	NM_001006474_dup1	357.285
17.5	chr1	+	34420435	34444453	NM_205429	353.935
CD93	chr3	+	3257363	3259729	NM_001199451	347.655
HAGHL	chr14	-	6064649	6069153	NM_001030637	343.995
TMEM184B	chr1	+	52894656	52919170	NM_001030759	343.88
MIR147-1	chr10	+	12334922	12334991	NR_031544	339.315
MIR144	chr19	-	5824123	5824207	NR_031585	339.07
EIF4G2	chr5	+	9709026	9720898	NM_001043349,NM_001099860	337.3
MXD1	chr22	+	2860586	2866188	NM_001039310	336.15
SRSF1	chr19	+	8667064	8671119	NM_001113741	335.63
MIR16C	chr4	-	4048689	4048759	NR_035320	335.075
NUCB2	chr5	+	12912558	12938199	NM_001006468	331.925
MIR16-1	chr1	-	173700351	173700434	NR_031409	331.81
OSTC	chr4	-	39013810	39018520	NM_001006442	330.36
RPS15	chr28	+	2552982	2554253	NM_205462	330.175
RPL5	chr8	-	14745906	14752218	NM_204581	327.605
ARGLU1	chr1	+	145236646	145246855	NM_001006267	327.06
CD69	chr1	+	13752	20858	NM_001080714	326.585
ST6GAL2	chr1	-	139929513	139951719	NM_001167747	325.95
RPL7A	chr17	+	7532204	7535326	NM_001004379	325.895
CD99	chr1	-	132661354	132685301	NM_001198651	309.12
TAP2	chr16	-	42106	45339	NM_001099357	308.03
RPS10	chr26	+	4209892	4216177	NM_001257297	304.85
GLRX5	chr5	+	48537539	48543879	NM_001008472	304.485
RBM5	chr12	+	2956104	2971523	NM_001012780	304.41
PUM2	chr3	-	104495277	104538316	NM_001039292	302.685
HNRNPA2B1	chr2	-	32117297	32127841	NM_001030985	296.435
RHD	chr23	+	2670491	2686228	NM_204467	294.245
PSMA4	chr10	-	4589004	4594111	NM_001198602	291.69
AMPD3	chr5	-	9877376	9902985	NM_001199588	291.545
CDKN1B_dup1	chr1	+	74441100	74447141	NM_204256_dup1	291.095
AP2A2	chr5	-	16149935	16192834	NM_001012896	289.445
RPL7	chr2	-	122516736	122523351	NM_001006345	280.675
RMND5A	chr4	+	88868905	88890117	NM_001006463	277.375
RNF103	chr4	-	88846293	88863778	NM_001031169	270.395
SAP18	chr1	-	182921714	182924013	NM_204312	267.23
HMOX1	chr1	-	54136215	54141675	NM_205344	266.29
PABPC1	chr2	-	133697039	133743323	NM_001031597_dup1,NM_001031597_dup2	265.83
TAX1BP1	chr2	+	32879735	32930845	NM_204738	263.17
BSDC1	chr23	-	5452429	5458843	NM_001012842	260.025
RPL32	chr12	-	20121794	20124538	NM_001252255	259.27
BAG5	chr5	-	52919484	52924438	NM_001031211	257.48
MIR223	chr4	+	232949	233048	NR_031432	255.74
RPS6	chrZ	-	33519934	33523885	NM_205225	254.73
CCPG1	chr10	+	9083002	9102123	NM_001031455	254.145
RBM24	chr2	+	63053768	63064867	NM_001012863	253.925
SLC25A6	chr1	+	133256379	133259778	NM_204231	253.48
LAMP1_dup1	chr1	-	141725018	141725446	NM_205283_dup1	249.695
ATP5B	chrE22C19W28_E50C23	+	894183	895115	NM_001031391	249.65
TBC1D15	chr1	+	38343471	38371483	NM_001012809	247.95
UBE2A	chr4	-	16676640	16683718	NM_204865	247.305
C6H10orf46	chr6	-	31297394	31337386	NM_001031238	247.25
KPNA6	chr23	-	5433441	5449501	NM_001012841	246.845
ZC3H11A	chr26	+	479574	493561	NM_001031030	246.74
RBL2	chr11	-	5083249	5103344	NM_001031330	246.03
PON2	chr2	-	23807426	23827637	NM_001201468	245
CCNL2	chr21	+	2196317	2204643	NM_204470	244.98
MIRLET7I	chr1	+	34895687	34895770	NR_031393	244.4
CLTC	chr19	+	7239507	7261769	NM_001080117	243.305
ELF1	chr1	-	170022658	170108996	NM_001006269	243.27
GNB2L1	chr16	+	110334	113797	NM_001004378	242.58
SRSF6	chr20	-	69284	74352	NM_001030843	242.18
ACOT9	chr1	+	121778560	121800278	NM_001012823	241.03
CST3	chr3	+	16498156	16500491	NM_205500	240.375
VCP	chrZ	-	7931929	7954971	NM_001044664	240.125
RPL37	chrZ	-	12331789	12334419	NM_001122763	238.825
GMPR	chr2	+	62658093	62689291	NM_001030998	238.08
MIR24	chrZ	+	41158175	41158242	NR_031498	237.48
SLC46A3	chr1	+	180062318	180076085	NM_001030828	235.315
MLX	chr27	+	4613604	4616680	NM_001030930	234.43
CR1L	chr26	+	2469319	2475028	NM_001033643	234.24
FAM126A	chr2	-	30925910	30963487	NM_001030983	234.16
CSDE1	chr26	-	3742619	3760175	NM_001030918	232.995
TOP2B	chr2	-	37832496	37894040	NM_205082	230.515
ASB6	chr17	-	6201185	6206196	NM_001030688	229.095
VCPIP1	chr2	-	119530680	119544005	NM_001012948	228.985
ERAL1	chr19	-	5819257	5823279	NM_204239	227.805
USP48	chr21	+	6717021	6741576	NM_001079743	226.16
AP2M1	chr9	+	16927767	16950469	NM_001079494	225.775
RPL9	chr4	+	71289541	71295690	NM_001257333	224.975
ADRM1	chr20	+	7803913	7810847	NM_204651	223.845
SELT	chr9	-	25208762	25214435	NM_001006557	222.37
MAP1LC3B	chr11	+	19752538	19764116	NM_001031461	222.36
EDEM1	chr12	+	19253532	19263549	NM_001006143	220.595
COX4I1	chr11	-	19631521	19635731	NM_001030577	219.19
SOD2	chr3	+	47509331	47516570	NM_204211	218.485
PCNA	chr22	+	341131	343721	NM_204170	216.095
IRF2	chr4	+	40941772	40965995	NM_205196	215.125
MIR142	chr19	-	496983	497070	NR_031503	214.685
NFIA	chr8	+	27824188	28056676	NM_205273	214.35
HPGDS	chr4	-	38364189	38391036	NM_205011	211.975
RABGAP1L	chr8	-	7438681	7625323	NM_001012923	211.905
RPL35	chr17	-	10244733	10246059	NM_204273	208.915
DNAJA2	chr11	+	8266732	8277667	NM_001005841	208.51
GFI1B	chr17	+	7406092	7414965	NM_205091	208.445
UBE2R2	chrZ	+	6817155	6872776	NM_001031411	208.055
IREB2	chr10	-	4602943	4622738	NM_001031454	208.05
EPS15	chr8	-	24801109	24843408	NM_001031283	207.395
JAK1	chr8	-	28989755	29042651	NM_204870	206.93
RPL30	chr2	-	132392734	132395801	NM_001007967	206.15
APBB1IP	chr2	-	16054537	16112353	NM_001006357	206.145
API5_dup2	chr5	+	23342215	23349112	NM_001006474_dup2	205.78
LMO2	chr5	-	19808366	19811908	NM_204271	205.76
PDE3B	chr5	+	11409886	11484468	NM_001031182	205.425
PIAS1	chr10	+	21271905	21300780	NM_001031456	205.42
USP4	chr12	-	2637963	2667530	NM_001006134	205.37
HIGD1A	chr2	-	1969110	1974509	NM_001030957	205.07
PSMD9	chr15	+	5740925	5743647	NM_001006189	204.86
UBE2L3	chr15	+	348584	356664	NM_001006180	204.2
BG2	chr16	-	194396	235950	NM_205436	202.745
RNF114	chr20	-	13850753	13855844	NM_001001767	201.22
FLOT2	chr19	-	5826441	5838008	NM_001030719	200.08
STAT1	chr7	-	8878637	8898622	NM_001012914	200.05
CNBP	chr12	+	5253629	5262898	NM_204907	198.42
RNF11	chr8	+	24721977	24749502	NM_001006540	197.925
PSME4	chr3	+	2876710	2935391	NM_001006393	197.445
FBXO18	chr1	-	891750	914134	NM_001080210	193.77
MIR29B-2	chr26	-	2512569	2512648	NR_031490	193.745
FBXO32	chr2	-	143695679	143720333	NM_001030956	192.205
USP47	chr5	-	9110885	9164482	NM_001199582	191.285
LSM14A	chr11	+	11670872	11689997	NM_001012778	190.87
TMEM59	chr8	-	25881136	25889363	NM_001006541	190.625
FTL	chr5	+	13275441	13278776	NM_204383	186.495
GTF2H5	chr3	+	53785644	53790123	NM_001097535	184.975
BTBD9	chr3	+	30738005	30848938	NM_001008459	184.015
MIR30D	chr2	-	148337263	148337326	NR_031422	183.7
ZNF593	chr23	-	213355	214554	NM_001006307	182.245
IFIH1	chr7	+	22606882	22635561	NM_001193638	181.875
NDEL1	chr18	+	1663249	1686261	NM_001030696	180.705
IFNGR1	chr3	+	56734307	56753051	NM_001130387	180.67
TP53INP1	chr2	-	131156615	131167500	NM_001030946	180.365
TNFRSF10B	chr22	+	1282714	1285576	NM_204115	179.565
CALM	chr3	-	28337191	28349438	NM_205005	177.945
CAST	chrZ	-	55902661	55957486	NM_001137650	177.665
CHMP7	chr22	-	1265636	1274713	NM_001006306	177.295
EIF3H	chr2	-	140871171	140953283	NM_001030951	176.45
SSBP3	chr8	-	25924361	25974662	NM_204564	175.195
PSMA3	chr5	-	57844569	57853136	NM_001006491	174.625
TAPT1	chr4	+	79379462	79419015	NM_001031161	174.295
RPL3	chr1	+	52599799	52610317	NM_001006241	173.985
WIPI2	chr14	+	4065857	4086668	NM_001006162	173.685
NR3C1	chr13	-	17984148	18034839	NM_001037826	172.98
MIR106	chr4	-	3970359	3970439	NR_031434	172.74
SUMO2	chr18	-	10640127	10646794	NM_001080717	172.63
MAP2K3	chr14	-	4509005	4522146	NM_001012787	172.625
RPL29	chr12	+	531576	534472	NM_001171677	170.51
NRD1	chr8	-	24917941	24941754	NM_001031284	169.175
FAM177A1	chr5	+	38473642	38488336	NM_001031202	168.14
LOC772071	chr4	-	14328607	14352886	NM_001079762	168.1
E2F1	chr20	+	2167958	2170027	NM_205219	167.62
ACTG1	chr10	+	1891946	1893482	NM_001007824	167.04
METAP2	chr1	+	47433955	47448737	NM_001006233	166.615
PDK3	chr1	-	121541231	121591416	NM_001006259	165.6
CD47	chr1	-	90711199	90730204	NM_001004388	165.51
PAPOLA	chr5	+	48952742	48992572	NM_001198601	165.14
MIR30E	chr23	+	5248414	5248509	NR_031480	164.935
RAB18	chr2	-	15707879	15720957	NM_001006355	164.8
IGF2R	chr3	-	47356789	47411223	NM_204970	164.51
PDCD10	chr9	+	22157191	22168715	NM_001006554	162.665
DNAJB6	chr2	+	8603660	8653381	NM_001012556	162.435
TAOK3	chr15	+	10089280	10157868	NM_001012523	162.295
PSMB7	chr17	-	10091692	10111466	NM_204397	161.55
RAB5A	chr2	+	35783173	35800927	NM_001006363	161.285
HBXIP	chr26	-	1220032	1222791	NM_001171886	161.12
TRDMT1	chr2	+	19749600	19778353	NM_001024831	160.11
C1H11orf75	chr1	+	190167836	190196632	NM_001164340	160
RFFL	chr19	+	4449792	4474760	NM_001030711	159.52
ATP6V0A1	chr27	+	4585404	4607653	NM_204724	158.915
SLC25A3	chr1	+	48554809	48563005	NM_001006236	158.67
PIP5K1B	chrZ	+	34139950	34236768	NM_001031422	158.445
IRF7	chr5	+	16950071	16954585	NM_205372	158.355
GNB1	chr21	+	1907993	1941797	NM_001012835	157.61
PSMD5	chr17	-	8970660	8977372	NM_001012797	157.145
PPP2CA	chr13	+	16330227	16346270	NM_001006152	156.655
RPS14	chr13	+	13218570	13223073	NM_001030619	156.47
ARNT	chr25	-	1796213	1818277	NM_204200	156.355
SLC35B1	chr27	+	3026828	3029939	NM_204514_dup1,NM_204514_dup2	154.825
RNF13	chr9	-	25338076	25367113	NM_205355	154.795
RPL27	chr27	+	4737558	4739819	NM_205337	154.38
CSNK1A1	chr13	-	8389986	8421793	NM_205053	154.355
CDC2L1	chr21	+	1995302	2007412	NM_001030871	154.245
STRBP	chr17	-	9612507	9664360	NM_001030680	153.38
LBR	chr3	+	18522831	18537601	NM_205342	151.835
LY75	chr7	+	23470581	23509171	NM_001037836	151.615
RHOA	chr12	-	2673483	2679747	NM_204704	151.28
MEMO1	chr3	+	34923723	34949296	NM_001195423	150.415
PAIP2	chr13	-	2192057	2200948	NM_001007832	150.165
CZH5orf43	chrZ	-	18387604	18390589	NM_001199231	150.16
PLAG1	chr2	-	114921756	114927794	NM_001031577	149.4
DDX6	chr24	-	5696272	5710164	NM_001006319	149.24
ZMAT2	chr13	-	809253	819126	NM_001031465	148.85
HNRPDL	chr4	+	47862704	47867639	NM_001031142	148.665
WWP1	chr2	+	127795815	127856103	NM_001012554	148.64
MATR3	chr13	-	2204320	2229263	NM_204147	148.09
EIF3I	chr23	-	5408790	5412911	NM_001164395	148.015
WSB1	chr19	+	9063618	9071030	NM_204872	147.57
HSPA4L	chr4	+	35438536	35461570	NM_001012576	147.545
QKI	chr3	-	45968564	46105064	NM_204310	147.47
MGAT3	chr1	-	52533243	52539549	NM_001012693	146.125
ABCC4	chr1	+	150346326	150485168	NM_001030819	145.97
PANK4	chr21	+	1411024	1432841	NM_001244912	145.89
CDKN1B_dup2	chr1	+	76856513	76857389	NM_204256_dup2	145.615
HBE	chr1	+	199444835	199446373	NM_001081704	145.535
ODC1	chr3	-	99660021	99668084	NM_001167766	144.655
DSTN	chr3	-	16459873	16473343	NM_205528	144.275
DYRK1A	chr1	+	110615543	110636267	NM_204550	143.76
YTHDC1	chr4	+	53261192	53275913	NM_001031147	143.125
ATG9A	chr7	+	23779167	23787140	NM_001034821	142.78
YPEL5	chr3	-	8031083	8041009	NM_001007900	142.76
MGEA5	chr6	+	24104165	24128093	NM_001039305	142.13
TRAFD1	chr15	+	6360834	6375710	NM_001006191	141.265
SLC48A1	chrE22C19W28_E50C23	-	421424	423642	NM_001031403	141.165
FYTTD1	chr9	+	16130916	16144309	NM_001031316	141.085
SP3	chr7	+	18334642	18355198	NM_204603	140.555
LUC7L3	chr18	-	10074576	10087770	NM_001031530	139.125
MIRLET7D	chr12	-	6301452	6301554	NR_031456	138.96
PSMA2	chr2	-	51287876	51293729	NM_001012860	138.81
HBG1	chr1	+	199433573	199434763	NM_001004390	138.62
CUL2	chr2	+	12951480	12998820	NM_001030970	138.585
ABCA1	chrZ	-	53602291	53696883	NM_204145	138.39
MIR20B	chr4	-	3970047	3970131	NR_031507	137.24
XPO7	chr22	-	1337149	1369517	NM_001012942	137.225
CCT4	chr3	+	16246822	16253836	NM_206878	136.025
PSMC3	chr5	+	25021826	25027459	NM_001031190	135.92
C5H11orf58	chr5	+	12600786	12607591	NM_204758	135.435
CCDC101	chr8	+	30633592	30638227	NM_001031298	135.415
RPS11	chr1	-	199344202	199346749	NM_001030833	135.155
MKLN1	chr1	-	2942940	3042345	NM_001030773	134.65
RPRD1B	chr20	-	10336682	10357495	NM_001030862	134.325
USP7	chr14	+	10166845	10207418	NM_204471	134.115
CYTH1	chr18	+	9707540	9743135	NM_001031105	132.63
MIRLET7B	chr1	+	73422101	73422185	NR_031397	132.41
SRSF3	chr26	+	1382511	1388447	NM_001195554	132.175
TOB2	chr1	+	51523189	51530050	NM_001012534	131.825
DNAJA1	chrZ	+	68670992	68678723	NM_001012945	131.175
UBE2G1	chr19	+	3109009	3133901	NM_001080883	131.085
ADCY9	chr14	-	13294823	13353192	NM_204630	130.765
MIR130B	chr15	-	398720	398796	NR_031463	129.56
STK11	chr28	+	2464516	2497354	NM_001045833	128.525
MARCH5	chr6	-	22006366	22048011	NM_001012906	128.52
KAT2A	chr27	-	4475249	4483332	NM_204329	128.295
PPM1B	chr3	+	26603843	26665123	NM_001031052	128.18
PNPLA8	chr1	+	30303463	30338086	NM_001130737	127.785
NUTF2	chr11	+	881677	901274	NM_001030562	125.99
SERINC3	chr20	+	5362845	5370316	NM_001006291	125.975
APLP2	chr24	-	1463163	1486156	NM_001006317	125.765
PSPC1	chr1	+	183460882	183501932	NM_001030831	125.41
SERINC1	chr3	+	63939043	63956707	NM_001031074	124.8
PSMA1	chr5	-	11382981	11390098	NM_205020	124.6
REEP3	chr6	-	8869448	8904159	NM_001199532	124.355
CHMP1B	chr4	-	1509850	1516407	NM_001006428	123.775
TRAM1	chr2	-	121362691	121380275	NM_204400	123.565
TOB1	chr18	+	10032791	10034619	NM_001001467	123.34
XK	chr1	-	116756833	116772882	NM_001034822	123.035
CD36	chr1	-	12076054	12119368	NM_001030731	122.535
FNIP1	chr13	-	17077127	17127285	NM_001039314	122.44
C20H20orf111	chr20	+	5459213	5466311	NM_001029981	122.275
CTBP1	chr4	+	87707985	87871088	NM_001012890	122.2
PSMD12	chr18	+	7146343	7154351	NM_001030706	122.125
ADD1	chr4	-	85307319	85365225	NM_001079730	121.945
NFKBIA	chr5	-	38574318	38577820	NM_001001472	121.845
ELAVL1	chr28	-	910806	928361	NM_204833	121.42
CHMP2B	chr1	-	96228950	96240484	NM_001030792	120.82
MIR19B	chr1	-	152248183	152248269	NR_031404	120.78
PSMD4	chr25	+	1870586	1875204	NM_001142390	120.75
JUN	chr8	-	27141993	27143699	NM_001031289	120.59
KLHDC2	chr5	+	60230350	60242062	NM_001012590	120.555
PM20D1	chr26	-	2117141	2128322	NM_001030915	120.495
MYLIP	chr2	+	62607108	62620388	NM_001012561	119.84
MKRN1	chr1	-	58845921	58867710	NM_204742	119.7
AKIRIN2	chr3	+	79076095	79093538	NM_001193595	119.255
SGMS1	chr6	+	10810570	10888759	NM_204390	118.82
PLEKHA3	chr7	-	16484453	16499738	NM_001031251	118.56
ITGAV	chr7	-	1310026	1353721	NM_205439	118.485
MIR1808	chr5	-	996847	996937	NR_035311	118.45
BDH1	chr9	-	13732797	13746997	NM_001006547	117.87
PBX1	chr8	-	5416453	5539116	NM_204746	117.705
MORF4L1	chr10	-	21824774	21842564	NM_001037173,NM_001037176	117.265
SIRT1	chr6	-	7709369	7730940	NM_001004767	117.185
YWHAZ	chr2	-	133774465	133802441	NM_001031343	117.015
TPD52L2	chr20	-	9516723	9532937	NM_001030858	116.85
PSMC2	chr1	+	13964561	13972128	NM_001006225	116.61
EIF5A2	chr9	+	21259954	21264260	NM_205532	116.335
SSR2	chr25	+	1783704	1786531	NM_001006561	115.505
MAFG	chr18	-	9917051	9918754	NM_001079489	115.37
PSMB1	chr3	+	42604006	42609973	NM_001007905	115.235
PPP6R3	chr5	+	17727724	17779993	NM_001031183	115.19
KIAA0907	chr25	-	1588126	1596958	NM_001031328	114.61
CHP1	chr5	+	26686560	26703514	NM_001007930	114.535
CLTB	chr13	+	10472832	10479753	NM_001030609	114.405
INCENP	chr5	+	18267636	18286122	NM_205330	114.14
SRF	chr3	+	4344745	4354015	NM_001252141	113.84
PSME3	chr27	+	4698668	4705374	NM_001012550	113.745
DBR1	chr9	-	1580792	1588690	NM_001031566	113.72
TOP1	chr20	+	4813649	4848503	NM_205110	113.485
MFAP1	chr3	-	98153608	98154600	NM_001256948	113.255
HMGCL	chr23	-	5868333	5871956	NM_001198714,NM_001198715,NM_001198716,NM_001198717	113.245
SELO	chr1	+	21693534	21707297	NM_001115017	112.93
MRPS17	chr19	+	4814821	4817499	NM_001198647	112.9
HMGB3	chr4	-	17789154	17789969	NM_205295	112.9
ARPC4	chr12	+	11779567	11780625	NM_001257284	112.85
CLIC2	chr4	-	1799818	1804668	NM_001031114	112.675
PSMD1	chr9	+	16231315	16292763	NM_001012600	111.475
CREM	chr2	-	12911102	12916911	NM_204387	111.43
LDB1	chr6	+	23947775	23954279	NM_205070	111.125
RAB11A	chr10	+	20307423	20323546	NM_001005827	110.755
TRA2A	chr2	-	31208403	31232818	NM_001006360	110.565
GYG1	chr9	-	25525176	25540189	NM_001006558	110.525
SPTY2D1	chr5	-	13681871	13693835	NM_001199594	110.43
ADIPOR2	chr1	+	63061148	63101540	NM_001007854	110.405
JARID2	chr2	+	62187577	62395650	NM_001012862	110.18
C20H20orf43	chr20	-	11933110	11953582	NM_001006297	110.175
STAM2_dup2	chr7	-	37033429	37052765	NM_001012922_dup2	109.775
ATF7IP	chr1	+	50722219	50783365	NM_001012813	109.375
TARDBP	chr21	+	4066167	4071800	NM_001030878	108.755
EIF2AK2	chr3	+	33243191	33261816	NM_204487	108.405
SEMA3D	chr1	+	8884476	9046660	NM_205373	108.33
TLN1	chrZ	+	8512627	8542651	NM_204523	107.935
AKTIP	chr11	+	5066544	5078837	NM_001005838	107.775
SUMO1	chr7	-	12824475	12830281	NM_204135	107.615
IFNAR1	chr1	+	108723811	108741081	NM_204859	107.425
RPS17L	chr10	-	707283	710012	NM_204217	107.165
TAPBP	chr16	+	64557	68919	NM_001034816,NM_001206611	107.15
STAT3	chr27	-	4551674	4560466	NM_001030931	107.125
SLC9A8	chr20	-	13879567	13902229	NM_001039275	107.08
CEBPG	chr11	+	11012915	11017409	NM_206859	106.985
RREB1	chr2	-	65833919	65954776	NM_205049	106.7
MYH9	chr1	+	53762688	53824830	NM_205477	106.285
MOV10	chr26	+	3370713	3377196	NM_001012843	106.23
RPL7L1	chr4	-	56083848	56087514	NM_001006452	106.035
CHCHD2	chr19	-	4868202	4870357	NM_001006218	105.84
PFN2	chr9	+	25214090	25333955	NM_001079760	105.41
MIR1813-1	chr2	+	136620145	136620230	NR_035226	104.95
COPS7A	chr1	+	80303031	80306162	NM_001030775	104.89
ABTB1	chr12	-	9927378	9954542	NM_001030598	104.375
COPS8	chr7	-	4916703	4925942	NM_001048007	104.13
RPL6	chr15	-	6479461	6482828	NM_204152	103.81
RAB10	chr3	+	107710115	107748991	NM_001031097	103.725
SMAP2	chr23	+	5200788	5212986	NM_001030902	103.705
LZIC	chr21	-	3561368	3570113	NM_001008450	103.67
TCF3	chr28	+	1893174	1942138	NM_204486	103.595
INO80	chr5	-	26607439	26668923	NM_001199657	103.435
HSPA5	chr17	-	10313902	10317954	NM_205491	103.315
EIF3M	chr5	+	5583345	5597652	NM_001006406	103.15
UBE3C	chr2	+	8533448	8597209	NM_001030967	103.015
GARNL3	chr17	+	11137384	11173293	NM_001030676	102.965
SELK	chr12	-	7468694	7472754	NM_001025441	101.955
PSMC1	chr5	+	46255522	46263820	NM_204958	101.65
THAP5	chr1	+	30222079	30228501	NM_001006230	101.325
CNOT7	chr4	+	64995115	65015117	NM_001006454	100.645
RGS18	chr8	-	3673804	3681426	NM_001257327	100.565
TRPC4AP	chr20	+	2550660	2583822	NM_001039317	100.28
PNRC2	chr23	+	5884445	5888553	NM_001006315	100.24
N4BP1	chr11	+	7834473	7853942	NM_001030570	100.235
MEAF6	chr23	+	4060052	4065575	NM_001030897	100.025
TBCA	chrZ	+	22531890	22564379	NM_001167729	99.615
PPHLN1	chr1	+	31361499	31430263	NM_001030737	99.385
CDC14A	chr8	+	12454644	12512078	NM_001177736	99.11
NDUFA9	chr1	+	75728373	75748020	NM_001006281	98.99
DDX1	chr3	+	101837291	101859295	NM_204563	98.395
RNF4	chr4	-	85588098	85604151	NM_001012889	98.255
GTF2H1	chr5	+	13606056	13624127	NM_001199592	98.195
VPS35	chr11	+	8380737	8402603	NM_001005842	97.825
CLINT1	chr13	+	11300313	11347903	NM_001030615	97.695
SNX5	chr3	+	16380104	16396110	NM_001006178	97.69
PNISR	chr3	+	74160603	74186259	NM_001031080	97.645
ZFYVE1	chr5	+	28604842	28627820	NM_001199686	97.595
LOC420411	chr2	+	3951762	3953857	NR_036666,NR_036667,NR_036668	97.575
MDM2	chr1	+	37168660	37179856	NM_001199384	97.34
ACTA1	chr3	-	41876220	41877744	NM_001031063	97.325
BCL2L1	chr20	-	9968507	9985476	NM_001025304	97.275
CTSB	chr3	-	110174375	110178814	NM_205371	97.15
SPG7	chr11	+	20661096	20691619	NM_001012527	96.85
TNRC15	chr9	+	1930976	1992786	NM_001252128	96.785
VEZF1	chr19	+	8683796	8690204	NM_001037827	96.695
SLMAP	chr12	+	8996448	9071053	NM_205395	96.555
STAT5B	chr27	-	4528597	4540040	NM_204779	96.445
ASXL2	chr3	-	107596219	107681931	NM_001031096	96.36
SEC24B	chr4	-	38491204	38535024	NM_001031135	96.325
ANXA11	chr6	-	6239813	6259084	NM_001012903	96.17
SLC25A36	chr9	-	7815632	7846099	NM_001007960	96.115
MIR107	chr6	-	20487964	20488044	NR_031439	95.925
MOSPD2	chr1	-	125735611	125770056	NM_001177517	95.785
MIR125B	chr1	+	102457647	102457736	NR_031400	95.775
TMEM66	chr4	-	50706688	50714393	NM_001031146	95.62
SPINZ	chrZ	+	42620886	42648541	NM_204633	95.485
BRAF	chr1	-	58998631	59068933	NM_205302	95.395
STRAP	chr1	+	65247566	65256698	NM_001006247	95.1
MAPRE2	chr2	+	110793551	110830488	NM_001031017	94.36
GLYR1	chr14	+	15143260	15166898	NM_001006572	94.335
EIF4H	chr19	-	2837001	2847590	NM_001080861	93.88
CDC42	chr21	-	6541980	6563829	NM_205048	93.855
DGCR6	chr15	-	10343881	10351106	NM_205040	93.835
SBDS	chr19	-	782449	787469	NM_001006211	93.715
ACADL	chr7	-	2734813	2748502	NM_001006511	93.68
USP15	chr1	+	34739762	34804126	NM_204840,NM_212537	93.515
FURIN	chr10	-	22267941	22278031	NM_204715	93.38
MED22	chr17	-	7530579	7531569	NM_001045830	93.315
SOX4	chr2	-	60045744	60046084	NM_204484	93.12
TIMP3	chr1	-	55131913	55164377	NM_205487	92.975
HNRNPR	chr23	+	1514336	1536736	NM_001006309	92.885
VPS29	chr15	-	5991969	5997067	NM_001007837	92.42
N4BP2L2	chr1	+	178778533	178802746	NM_001012828	92.13
GSTA3_dup2	chr3	+	91203986	91209669	NM_001001777	91.955
LUC7L2	chr1	+	51011943	51034857	NM_001030755	91.78
EIF5B	chr1	+	136685917	136717114	NM_001038496	91.665
SLU7	chr13	+	7581222	7592262	NM_001006146	91.63
C13H5orf15	chr13	+	16499846	16505639	NM_001006154	91.345
ATP6V1A	chr1	-	82403569	82420821	NM_204974	90.85
NXT2	chr4	-	13910733	13917011	NM_001006436	90.76
IK	chr13	-	844737	852961	NM_001006145	90.62
MMADHC	chr7	-	36552506	36565155	NM_001008477	90.53
ATP6V0E1	chr13	+	9075834	9090633	NM_001097532	90.425
CWC22	chr7	+	15874911	15902827	NM_001031250	90.385
ARF1	chr2	-	2259658	2271703	NM_001006352	90.21
MIER1	chr8	+	29391389	29408800	NM_001031292	90.13
SEPT2	chr15	+	722287	746859	NM_001006182	89.775
CNPPD1	chr7	+	23807714	23814416	NM_001039307	89.715
WAPAL	chr6	-	3245581	3303391	NM_001199511	89.705
EIF2S3	chr1	-	121677748	121690599	NM_001006260	89.68
XPO1	chr3	-	2327705	2367043	NM_001012869	89.31
ZNF326	chr8	-	15655783	15677052	NM_001006533	89.285
KLHL7	chr2	+	30984848	31008406	NM_001012857	89.195
DFFB	chr21	-	885300	887853	NM_204285	89.165
EXD2	chr5	-	30402424	30411906	NM_001199700	89.15
SNX14	chr3	+	79638623	79685853	NM_001039289	89.08
PSMC6	chr5	+	60799896	60811594	NM_001006494	88.75
ARIH2	chr12	-	11943756	11972625	NM_001199221	88.745
KARS	chr11	+	21838578	21850742	NM_001030583	88.71
CASC4	chr10	-	21995104	22015835	NM_001030556	88.64
FXYD6	chr24	-	5521959	5529319	NM_001080879	88.615
TRIM27_dup2	chr16	+	174778	179640	NM_001099354	88.42
BRD1	chr1	-	20001459	20064756	NM_001199482	88.41
COBRA1	chr17	+	2302414	2313550	NM_001006202	88.41
BZW1	chr7	+	12346390	12356067	NM_001006516	88.27
ENTPD1	chr6	+	23437687	23445435	NM_001012907	87.915
CHMP4B	chr20	-	2109507	2131052	NM_001006286	87.85
HDLBP	chr9	-	5995259	6015325	NM_205096	87.775
KDM5B	chr26	+	537102	565572	NM_001031029	87.665
MIR130C	chr19	-	7145027	7145120	NR_035317	87.51
MIR30B	chr2	-	148331598	148331684	NR_031423	87.435
DERL1	chr2	-	143531400	143546528	NM_001006350	87.26
SERBP1	chr8	-	29461803	29474561	NM_001031293	87.26
HMGN1	chr1	-	111448474	111454689	NM_205106	87.22
IRF8	chr11	-	19610851	19616382	NM_205416	87.07
CTSL2	chrZ	+	40910613	40916034	NM_001168009	87.065
TGM2	chr20	+	10324566	10332891	NM_205448	86.925
TNFSF13B	chr1	-	144362666	144376034	NM_204327	86.625
MRPS26	chr4	+	92044252	92049642	NM_001039913	86.605
ANGEL1	chr5	-	41300799	41309445	NM_001031205	86.565
MIR1768	chr2	+	14046710	14046786	NR_035269	86.345
MYST2	chr27	-	2986851	2998323	NM_001031341	86.315
TPM3	chr25	-	1442149	1452874	NM_001245927	86.19
SH3GLB1	chr8	-	16640781	16657740	NM_001006534	86.185
MIR18B	chr4	-	3970228	3970311	NR_031433	86.11
ZBTB7A	chr28	+	1029152	1029935	NM_204680	86.06
MIR1692	chr9	+	23692587	23692675	NR_035186	85.855
ATP5A1	chrZ	+	1938128	1946380	NM_204286	85.66
HINT1	chrZ	+	44169888	44173884	NM_204689	85.645
RAD21	chr2	-	140994059	141017985	NM_001030950	85.545
PDIA3	chr10	-	22286276	22295652	NM_204110	84.64
THOC7	chr12	-	13818986	13826733	NM_001098238	84.62
VMA21	chr4	-	17648228	17653101	NM_001031127	84.505
COPS3	chr14	-	4762723	4773286	NM_001006163	83.975
CCT5	chr2	-	80497729	80505714	NM_001012563	83.735
G3BP1	chr13	-	12954067	12977536	NM_001006150	83.66
PAFAH1B1	chr19	+	9411438	9440942	NM_204324	83.21
BOK	chr9	+	6144952	6157556	NM_204706	83.075
FAM133	chr2	-	22633584	22649970	NM_001030975	83.07
VAMP3	chr21	-	282366	286131	NM_001039489	82.805
PUF60	chr2	-	154841395	154866396	NM_001031380	82.8
ANP32E	chr25	+	26015	41148	NM_001006564	82.625
ASB9	chr1	+	125552596	125565916	NM_001006262	82.57
NRBF2	chr6	-	9076991	9091109	NM_001199533	82.375
GRB2	chr18	-	10708465	10742722	NM_204411	82.14
MIR181B-1	chr8	+	2001750	2001838	NR_031443	82.085
BTBD1	chr10	-	12886231	12899515	NM_001005819	81.995
WASH1	chr1	-	62071951	62111156	NM_001006245	81.95
MIR17	chr1	-	152248781	152248865	NR_031408	81.67
VPS4B	chr2	+	69002727	69022330	NM_001006378	81.655
BECN1	chr27	-	4693710	4698493	NM_001006332	80.92
LIG3	chr19	-	4475316	4490521	NM_001006215	80.855
CCND3	chr26	-	4838546	4850970	NM_001008453	80.835
MCAM	chr24	+	4242127	4247822	NM_001004768	80.655
LOC422249	chr4	+	4437213	4464292	NM_001039296	80.51
GLS	chr7	+	8822033	8874561	NM_001031248	80.5
EAPP	chr5	-	38286796	38292050	NM_001197245	80.495
WDR82	chr12	-	2801271	2815488	NM_001006135	80.415
DTD1	chr3	-	16266215	16279558	NM_001199402	80.415
SEP15	chr8	+	16611247	16630840	NM_001012926	80.405
TMEM57	chr23	-	2652360	2668245	NM_001030895	79.985
TGFBR1	chr2	+	57071509	57104459	NM_204246	79.93
TIA1	chr6	-	31733525	31751360	NM_204356	79.715
PPP1R21	chr3	+	8870959	8900393	NM_001012873	79.505
CIAPIN1	chr11	+	566342	572320	NM_001005834	79.45
ASNS	chr2	-	24628019	24641745	NM_001030977	79.36
PCID2	chr1	+	141785076	141793889	NM_001006266	78.785
MYL12A	chr2	-	103992059	103999219	NM_205341	78.635
CEP63	chr9	+	4690853	4710324	NM_001168007	78.625
PDHA1	chr1	-	123735124	123747111	NM_001012544	78.625
PDPK1	chr14	+	7390286	7420767	NM_001012529	78.43
JAZF1	chr2	-	32931596	33106531	NM_001199618	78.32
UBE2E3	chr7	-	15611716	15667519	NM_001195424	78.27
VDAC2	chr6	-	15928302	15938058	NM_204741	77.815
ING5	chr9	-	5815396	5821513	NM_001031312	77.775
LOC416354	chr13	+	18741153	18752277	NM_001030624	77.67
COPA	chr25	-	1302811	1322473	NM_001031405	77.62
TMED10	chr5	-	40600059	40614965	NM_001006482	77.59
BCAP29	chr1	+	15746082	15769526	NM_001097645	77.58
PDCD4	chr6	+	27602767	27614874	NM_204304	77.395
HMGCR	chrZ	-	23472984	23487423	NM_204485	77.375
PSMA7	chr20	-	7715038	7719215	NM_204613	77
PCYT2	chr18	-	9899434	9914135	NM_001031106	76.9
PRKAR1A	chr18	+	7869231	7886087	NM_001007845	76.79
MAFK	chr14	+	2615829	2617746	NM_204756	76.7
PTBP1	chr28	+	2286248	2313581	NM_001030935	76.695
GATAD2A	chr28	-	2575646	2599508	NM_001012552	76.28
RAB3IL1	chr5	-	18012549	18026336	NM_001199639	76.105
CLASP2	chr2	-	44703447	44837679	NM_001177385	76.055
SRSF5A	chr5	+	30595571	30612642	NM_001006476	75.97
IFNGR2	chr1	+	108757200	108765661	NM_001008676	75.87
GPR126	chr3	-	54785457	54892785	NM_001031071	75.3
MCMBP	chr6	-	31843146	31857279	NM_001012912	75.225
SRSF11	chr8	+	29804110	29821717	NM_001031296	75.06
ARCN1	chr24	-	5620605	5628657	NM_001079499	74.915
ACTR1A	chr6	-	24598315	24611559	NM_001007948	74.73
RPS6KB1	chr19	+	7337424	7349748	NM_001030721	74.605
CDC73	chr8	-	3416974	3512154	NM_001031265	74.45
PDCD6IP	chr2	+	44861686	44894525	NM_001030993	74.4
THRAP3	chr23	-	4372000	4736196	NM_001030899	73.995
DNM1L	chr1	-	61047537	61082459	NM_001079722	73.995
NADK	chr21	+	1954904	1975308	NM_001030870	73.585
FGFR1OP2	chr1	+	70147467	70158775	NM_001007855	73.385
UBE4A	chr24	-	4430684	4445126	NM_001030910	73.31
HN1	chr18	-	10622961	10633727	NM_001006425	73.31
SNX3	chr3	+	70113236	70132157	NM_001006408	73.015
TRIM41	chr16	-	115281	120779	NM_001030672	72.98
COX7A2	chr3	+	83533751	83537087	NM_001198782	72.965
PPP4R2	chr12	+	17132529	17159021	NM_001006142	72.96
CBWD1	chrZ	-	26477353	26497485	NM_001031436	72.935
UBL7	chr10	+	1894367	1899511	NM_001199748	72.705
TST	chr1	+	53491343	53498516	NM_001167731	72.69
GABPA	chr1	+	105994350	106024089	NM_001007858	72.655
ZNF335	chr20	-	10510165	10518382	NM_205210	72.53
PTPN2	chr2	+	99313301	99347213	NM_001199387	72.485
MBLAC2	chrZ	+	58545658	58553723	NM_001031608	72.38
HNRNPD	chr4	+	47870194	47876422	NM_001031143	72.355
TPRA1	chr12	+	10007989	10023859	NM_001030599	72.245
IFNAR2	chr1	+	108690430	108701716	NM_204858	72.21
ITGB3	chr27	+	2207680	2225804	NM_204315	72.18
MIR1611	chr10	+	16350472	16350560	NR_035098	72.07
DEGS1	chr3	-	18724022	18728435	NM_001012565	72.04
PRELID1	chr13	-	10282356	10283490	NM_204972	71.935
POLR2F	chr1	-	53012621	53016755	NM_204734	71.425
RNASEH1	chr3	-	96571135	96577099	NM_204998	71.32
C22H2orf42	chr22	-	2867064	2873684	NM_001195595	71.235
MIR146C-1	chr4	-	92169271	92169399	NR_035318	71.235
PLEK	chr3	+	11260981	11276064	NM_204863	71.09
NRBP1	chr3	-	107320783	107346140	NM_001006420	71.085
H2AFZ	chr4	-	61795246	61799527	NM_001031374	71
PPP2CB	chr4	-	35774451	35786884	NM_205124	70.755
MED20	chr26	-	4828535	4833077	NM_001006327	70.7
PRDX6	chr8	-	4336640	4344270	NM_001039329	70.685
ZFAND5	chrZ	-	35431236	35446144	NM_001031424	70.675
EXOC7	chr18	+	4498582	4518894	NM_001012802	70.6
TMX4	chr3	+	15529452	15555198	NM_001199408	70.54
MAGOH	chr8	-	25398769	25400444	NM_204325	70.465
CAT	chr5	+	20130953	20144867	NM_001031215	70.44
XRN2	chr3	-	3462639	3508431	NM_001031033	70.05
CARS	chr5	+	14172351	14199645	NM_001012583	70.005
SRPR	chr24	+	408949	417184	NM_001039277	69.975
NUCKS1	chr26	-	2070405	2084478	NM_213581	69.79
IKBKB	chr22	+	2772157	2784185	NM_001031397	69.49
ADAM17	chr3	-	99084972	99117779	NM_001008682	69.37
MIR138-1	chr2	-	40745148	40745243	NR_031415	69.31
FOXO1	chr1	+	174856600	174920095	NM_204328	69.26
YIPF4	chr3	-	32917781	32931289	NM_001031058	69.24
GFPT1	chr22	+	113818	142466	NM_001030882	69.21
ZRANB2	chr8	-	29907377	29919164	NM_001031297	69.145
IL2RG	chr4	+	2374517	2377288	NM_204527	69.025
KDM3A	chr4	+	88810655	88838178	NM_001012891	68.835
MLF2	chr1	-	80317268	80324389	NM_001030776	68.745
NANP	chr3	-	33238736	33242498	NM_001031059	68.55
DHX15	chr4	+	76221629	76266689	NM_001031159	68.47
CLPX	chr10	+	19877021	19896763	NM_001030552	68.33
CLP1	chr5	-	18181915	18184159	NM_001012292	68.225
MIR128-2	chr2	+	45549176	45549259	NR_031416	68.205
CELF1	chr5	+	24948679	24996338	NM_001012521	68.015
EXOC5	chr5	+	58150743	58177169	NM_001012589	68.005
GOLGA7	chr22	+	2633839	2638217	NM_001006570	67.9
GOSR1	chr19	+	6212728	6234979	NM_001006222	67.74
TERF2IP	chr11	-	21835912	21838905	NM_204468	67.68
POLDIP3	chr1	+	51064506	51078398	NM_001012814	67.58
CCZ1	chr14	-	1003310	1017143	NM_001006158	67.42
NCOA7	chr3	-	62183626	62268174	NM_001012878	67.265
LLPH	chr1	-	36235469	36238092	NM_001079501	67.1
EIF2S1	chr5	-	31257050	31266870	NM_001006477	67.05
CYBASC3	chr5	+	318934	321397	NM_001199574	66.84
ADD3	chr6	+	27211689	27268533	NM_204103	66.745
DIAPH1	chr4	-	5829143	5989365	NM_204210	66.33
ANKHD1	chr13	+	1443501	1544365	NM_001204097	66.19
C20H20orf11	chr20	+	8419225	8425693	NM_001007871	66.19
FECH	chrZ	+	267107	278253	NM_204196	66.185
PPP1R12A	chr1	-	41440938	41565256	NM_205123	66.175
TTC14	chr9	-	18336606	18345725	NM_001006552	66.15
C1H2orf49	chr1	+	139399187	139413865	NM_001030813	66.025
RPRD1A	chr2	+	85793669	85811105	NM_001031005	65.68
MKKS	chr3	+	14515684	14522518	NM_001199410	65.68
HSP90B1	chr1	-	56757644	56767490	NM_204289	65.295
FEM1B	chr10	+	21322283	21325906	NM_001030553	65.2
FLII	chr14	-	5085599	5094200	NM_001030635	65.19
DPY30	chr3	+	34912973	34917499	NM_001198907	65.165
TOLLIP	chr5	+	15766715	15791784	NM_001006471	64.91
SNX2	chrZ	+	73831465	73865549	NM_001012607	64.905
SNX12	chr4	+	2403867	2408572	NM_001031533	64.8
RIT1	chr25	-	1581877	1587989	NM_001031327	64.785
ASH2L	chr22	+	2296454	2304664	NM_001031395	64.555
CTCF	chr11	-	1048387	1078408	NM_205332	64.365
MTPN	chr1	+	60292823	60332330	NM_204886	64.36
SLC25A46	chrZ	-	46002375	46016365	NM_001007830	64.28
PPP2R5C	chr5	+	51877530	51925026	NM_001079482	64.235
PPP3R1	chr3	-	11187652	11221444	NM_204376	64.145
ADAM10	chr10	+	7909620	7949767	NM_204261	64.11
RANGAP1	chr1	+	51620377	51639710	NM_001006237	63.905
CTDSPL	chr2	+	4407693	4474618	NM_001001316	63.8
SNAP29	chr15	-	79006	88074	NM_001030652	63.73
LBH	chr3	-	8000279	8010947	NM_001031038	63.69
PSMD2	chr9	+	16997432	17002138	NM_001012934	63.625
BAP1	chr12	-	2932160	2944742	NM_001030590	63.585
HARS	chr13	+	825160	836801	NM_001006144	63.505
NARS	chrZ	+	252567	263886	NM_001031400	63.295
NDUFV3	chr1	+	113023006	113030847	NM_001199170,NM_001199171	63.295
MAPK1	chr15	+	520665	531340	NM_204150	63.23
HDAC1	chr23	-	5381210	5394541	NM_204156	63.21
COPS4	chr4	-	47731200	47739644	NM_001006447	63.115
OPTN	chr1	+	6939350	6962537	NM_204236	63.06
NUMA1	chr1	-	199117932	199128258	NM_001190925	63.005
AP1G1	chr11	+	21724444	21766175	NM_001006132	62.82
CEPT1	chr26	-	1024607	1047756	NM_001006392	62.65
IP6K2	chr12	+	9219609	9227211	NM_001030596	62.56
B4GALT1	chrZ	-	68711927	68722880	NM_205202	62.435
TMEM30A	chr3	+	83515837	83529332	NM_001012879	62.385
ANKRD27	chr11	-	10541149	10580352	NM_001135678	62.355
OPA1	chr9	-	14131770	14181442	NM_001039309	62.32
C25H1orf43	chr25	-	1460502	1464165	NM_001031590	62.235
UBXN2A	chr3	+	106980080	106997115	NM_001031094	62.19
RAP2C	chr4	-	3472761	3475173	NM_001012572	62.125
ABCE1	chr4	+	32136106	32146233	NM_001006440	62.065
ABCC1	chr14	+	7697009	7753424	NM_001012522	61.965
MX1	chr1	+	112367798	112388566	NM_204609	61.765
MIR26A	chr2	+	4467516	4467592	NR_031411	61.595
RIC8A	chr5	-	1653805	1665443	NM_001031174	61.59
FAM53A	chr4	+	86995652	87062905	NM_204388	61.505
CUTC	chr6	-	23518199	23522571	NM_001006503	61.41
SETD1B	chr15	+	5689047	5730283	NM_001030661	61.37
TCEB1	chr2	-	122808414	122822177	NM_001007888	61.295
TBL1XR1	chr9	+	19274720	19390085	NM_001031369	61.23
MXD4	chr4	+	85853956	85891029	NM_001006460	61.105
ARFGAP2	chr5	+	25349098	25358464	NM_001033871	61.055
TIRAP	chr24	+	426283	429814	NM_001024829	60.945
CRIPT	chr3	+	27956254	27961670	NM_001031054	60.865
DYM	chrZ	+	981731	1104226	NM_001031398	60.84
LAMP2	chr4	+	16551749	16568477	NM_001001749	60.695
WHSC2	chr4	+	86186526	86209821	NM_001031167	60.64
ING3	chr1	-	25215322	25229309	NM_001030733	60.5
REV1	chr1	-	136719317	136759179	NM_001030811	60.49
KLHL15	chr1	+	121691485	121714115	NM_001143670,NM_001030802	60.435
PIP4K2A	chr2	+	17516262	17566832	NM_001030971	60.36
DNAJC18	chr13	+	2171372	2183026	NM_001025609	60.255
GTF2A1	chr5	-	43260868	43280567	NM_001031207	60.18
EIF3J	chr10	-	21935533	21944864	NM_001012771	59.97
NAP1L4	chr5	+	14203337	14228991	NM_001006469	59.945
RBMX	chr4	-	4422127	4432978	NM_001079728	59.855
FBXO9	chr3	-	91134810	91152294	NM_001006414	59.755
USP34	chr3	-	2177964	2321017	NM_001199416	59.705
PAK1IP1	chr2	+	63234706	63244325	NM_001030999	59.6
ACTR3	chr7	-	31216916	31242468	NM_204307	59.51
IKZF1	chr2	+	82955360	83013898	NM_205088	59.415
SMU1	chrZ	-	68683599	68694813	NM_001007979	59.405
HSPH1	chr1	+	179284226	179306848	NM_001159698	59.395
SRSF2	chr18	+	4230354	4233815	NM_001001305	59.39
TRAPPC2	chr1	+	126388987	126394653	NM_001006263	59.275
PDHB	chr12	-	12099060	12102799	NM_001198620	59.165
U2AF1	chr1	-	113163827	113180262	NM_204655	58.79
DNAJB14	chr4	-	61758031	61794289	NM_001031375	58.645
HDAC3	chr13	-	1666159	1679123	NM_204747	58.62
RAB9A	chr1	-	126395772	126403906	NM_001008678	58.47
VPS18	chr5	+	26447463	26456315	NM_001199655	58.435
P2RY1	chr9	-	24936264	24937581	NM_205333	58.315
PHF20L1	chr2	+	147372810	147420656	NM_001039279	58.285
MIRLET7J	chr26	-	1442697	1442779	NR_031486	58.155
SPCS1	chr12	+	749082	751370	NM_001171645,NM_001171644	58.09
OAT	chr6	-	33693678	33707776	NM_001006567	57.95
ARPP19	chr10	+	9974336	9978124	NM_001081707	57.82
ZBTB8B	chr23	+	5458920	5460145	NM_001012290	57.8
HBZ	chr14	+	12722558	12723991	NM_001004374	57.785
AARS	chr11	+	1131020	1143395	NM_001005836	57.76
ATXN3	chr5	-	47024940	47036575	NM_204357	57.66
MIR130A	chr15	-	408399	408481	NR_031465	57.61
CPNE1	chr20	+	1045115	1089526	NM_001171738	57.56
SEC62	chr9	-	21421066	21436760	NM_001012602	57.315
CNDP2	chr2	-	94202656	94216929	NM_001006385	57.265
DDX19B	chr21	-	4911508	4918720	NM_001006568	57.215
SPTLC2	chr5	-	41683215	41742510	NM_001006483	57.195
DAZAP1	chr28	+	2530892	2551006	NM_001031428	57.155
STRADA	chr27	-	2696785	2707899	NM_001012844	57.12
CHMP1A	chr11	-	20711846	20716257	NM_001025440	57.1
LOC424740	chr9	+	1878394	1883589	NM_001031300	56.97
CHUK	chr6	+	10408241	10431602	NM_001012904	56.955
BRAP	chr15	-	6233740	6269146	NM_001079761	56.84
C14H17orf103	chr14	+	4530216	4536572	NM_001030633	56.8
SNRK	chr2	-	41033908	41058027	NM_001199702	56.775
DDB1	chr5	+	327010	340161	NM_204216	56.71
MRPL23	chr5	-	15100230	15111062	NM_001199385	56.655
NDUFS1	chr7	+	13645222	13658989	NM_001006518	56.63
PSMF1	chr20	-	9832124	9838437	NM_001031582	56.61
SRRM1	chr23	-	2831993	2848706	NM_001031494	56.57
SLC2A3	chr1	+	78956011	78965357	NM_205511	56.325
AKAP9	chr2	+	22341790	22440966	NM_207179	56.29
GNS	chr1	-	35636504	35657053	NM_001199559	56.06
GALNT1	chr2	-	86081814	86136442	NM_001006381	56.02
MIR1451	chr3	+	78710207	78710316	NR_035016	55.97
RAB2A	chr2	+	116781915	116815997	NM_205228	55.955
NUP85	chr18	+	10652712	10664532	NM_001006426	55.86
RNF166	chr11	-	20398122	20403954	NM_001012935	55.81
MAVS	chr4	-	91915662	91923618	NM_001012893	55.76
EIF2S2	chr20	+	1657968	1669727	NM_204597	55.69
TFIP11	chr15	-	7381278	7389078	NM_001030665	55.64
MIR1764	chr15	+	5834671	5834773	NR_035264	55.585
ATP6AP2	chr1	-	115861428	115870576	NM_001030801	55.47
PHB2	chr1	-	80507661	80514142	NM_001080885	55.385
MIR16-2	chr9	-	23742791	23742884	NR_031446	55.3
MIRLET7A-1	chr12	-	6302911	6303000	NR_031458	55.295
SNAP23	chr5	+	27881677	27896698	NM_001199666	55.275
C5H14orf166	chr5	+	60668508	60681162	NM_205369	55.15
TMEM111	chr12	+	2630388	2634232	NM_001198612	55.105
YIPF3	chr3	+	32154710	32160417	NM_001012566	54.995
NFYA	chr26	+	4548212	4559974	NM_001006325	54.99
NDUFB1	chr5	-	47037143	47039156	NM_001097527	54.93
YBX1	chr21	-	6593435	6601770	NM_204414	54.925
FAM125B	chr17	+	10690052	10738803	NM_001030677	54.83
CRK	chr19	+	5132386	5145043	NM_001007846	54.77
MORN4	chr6	+	23737926	23740400	NM_001031335	54.75
DNAJC3	chr1	-	150158271	150190313	NM_001008437	54.74
RNF126	chr28	-	2214538	2223356	NM_001006338	54.74
FYCO1	chr2	+	42764578	42788947	NM_001045839	54.705
C11H16orf70	chr11	+	2379021	2408689	NM_001030565	54.685
ITGB1	chr2	+	13960079	14001480	NM_001039254	54.655
OGDH	chr22	+	3902816	3920575	NM_001031382	54.59
FKBP4	chr1	-	78821649	78835770	NM_001006250	54.565
LYSMD3	chrZ	+	58515030	58519009	NM_001031414	54.485
ZNF706	chr2	-	133884186	133893722	NM_001097531	54.455
RNF141	chr5	+	9860107	9871441	NM_001007925	54.45
PPP3CB	chr6	+	17232001	17275231	NM_001030340	54.325
USP12P1	chr4	+	12342373	12370624	NM_001031123	54.15
NR1H3	chr5	-	25261732	25273218	NM_204542	54.1
EIF4A3	chr3	+	17373450	17380533	NM_001030649	54.085
UFD1L	chr15	-	670413	676394	NM_204301	53.91
COPS5	chr2	-	119185987	119682639	NM_001039311	53.88
STUB1	chr14	+	13902163	13905791	NM_001031406	53.745
YAF2	chr1	-	31291663	31318641	NM_001007850	53.585
HPSE	chr4	-	47901448	47905868	NM_204167	53.56
CNOT2	chr1	+	37653493	37692933	NM_001012808	53.465
SRP14	chr5	+	31773540	31777290	NM_001006478	53.37
SUDS3	chr15	-	10063148	10085836	NM_001031471	53.325
RNF220	chr8	+	21280859	21441677	NM_001109987,NM_001012599	53.195
POLK	chrZ	-	23353996	23384115	NM_204183	53.155
SNX13	chr2	-	28977658	29039187	NM_001109755	53.06
BAG1	chr2	-	87930593	87939818	NM_001109692	52.88
SDC4	chr20	+	5090512	5105057	NM_001007869	52.645
AKAP17A	chr1	-	133141898	133150205	NM_001195550	52.585
ALDH3A2	chr19	+	6791277	6797362	NM_001006223	52.555
DNAJB12	chr6	+	12516742	12531929	NM_001031224	52.44
BTF3L4	chr8	+	25006516	25016746	NM_001031285	52.38
MTF1	chr23	+	3845313	3857757	NM_001031495	52.35
SUMO3	chr9	+	6218677	6220916	NM_001079498	52.335
ENSA_dup2	chr25	-	1635854	1640120	NM_001007965_dup2	52.295
PAM16	chr14	-	13386833	13388630	NM_001004377	52.185
LMBRD1	chr3	+	85866375	85932384	NM_001006413	52.01
SNX27	chr25	+	2000555	2017679	NM_001031346	51.985
SEPP1	chrZ	-	13006180	13014828	NM_001031609	51.96
NDUFA5	chr1	+	24083294	24088344	NM_001097637	51.955
SMC3	chr6	+	27453001	27474815	NM_204517	51.91
ZCCHC8	chr15	-	5934216	5946247	NM_001030662	51.885
CDC27	chr27	+	2752685	2780063	NM_001006331	51.875
C26H6orf89	chr26	+	1406906	1428443	NM_001012548	51.815
MEF2A	chr10	+	19050788	19146397	NM_204864	51.755
RER1	chr21	-	1535967	1543193	NM_001006300	51.65
AHCYL1	chr26	+	1122297	1132596	NM_001030913	51.585
ING4	chr1	-	80221384	80236134	NM_001006251	51.405
HSPA9	chr13	+	2514354	2535959	NM_001006147	51.39
RBM25	chr5	-	28566665	28601373	NM_001199684	51.35
GSPT1	chr14	-	106663	132178	NM_001135677	51.125
CAPZB	chr21	-	4697472	4761850	NM_001173529,NM_205437	51.12
POLR2B	chr4	-	50651533	50671637	NM_001006448	51.115
SDF4	chr21	+	2518154	2530954	NM_001006302	51.06
VAPB	chr20	-	11136269	11163770	NM_001006296	51.01
GGA3	chr18	-	10664861	10683765	NM_001031108	50.84
SPPL2A	chr10	+	12415548	12447107	NM_001012769	50.72
YWHAG	chr19	+	4212583	4215681	NM_001031477	50.715
RAP1B	chr1	+	37085902	37119298	NM_001007852	50.705
YWHAE	chr19	+	5150960	5171219	NM_001006219	50.705
PRKAB2	chr8	-	4307852	4313941	NM_001044662	50.655
LPP	chr9	-	15438435	15751182	NM_001031567	50.64
TRAPPC11	chr4	-	41155867	41180887	NM_001031536	50.625
LOC422426	chr4	+	26033719	26041568	NM_001197243	50.56
TMEM11	chr14	+	4547530	4548436	NM_001031466	50.56
MVP	chr28	+	29828	39820	NM_001006336	50.49
CFLAR	chr7	+	12459576	12478640	NM_001202462	50.415
CLK2	chr25	+	1643831	1652303	NM_001031326	50.26
RLIM	chr4	-	12438000	12451072	NM_204828	50.22
LMBR1	chr2	-	8381575	8431415	NM_204172	50.22
UBN1	chr14	+	13994226	14018716	NM_001079718	50.11
FAM86A	chr14	-	14150469	14154900	NM_001030627	50.085
MAPT	chr27	-	2857111	2885074	NM_001199193	50.08
TTC7B	chr5	-	46439395	46560128	NM_001006484	49.955
ELOVL1	chr8	-	20388515	20398577	NM_001012598	49.89
INTS2	chr19	+	7424422	7439447	NM_001030722	49.855
ST3GAL6	chr1	+	87546775	87588888	NM_204479	49.825
THOC5	chr15	+	11442445	11453986	NM_001006195	49.795
RB1	chr1	+	173042817	173121034	NM_204419	49.725
COPS2	chr10	-	11987106	12012839	NM_001031596	49.405
CCT2	chr1	+	37378166	37390588	NM_001012533	49.335
SLMO2	chr20	+	10824109	10829841	NM_001030866	49.285
NUBP2	chr14	-	13967402	13971932	NM_001007833	49.25
GAPDH	chr1	+	80089632	80094155	NM_204305	49.15
ATE1	chr6	-	32509113	32579286	NM_001079733	49.105
PTP4A1	chr3	-	88427250	88442861	NM_001008461	49.09
UBQLN4	chr25	-	149994	159319	NM_001031373	48.98
RALGAPB	chr20	-	730979	787784	NM_001030846	48.71
FAM116A	chr12	-	8970131	8987510	NM_001012781	48.705
SLC23A2	chr22	+	386157	413238	NM_001145227	48.65
GPR107	chr17	+	6405364	6440400	NM_001030686	48.605
LETM1	chr4	+	86330939	86354064	NM_001006461	48.575
RBM22	chr13	+	13155188	13162288	NM_001006151	48.535
RAP1GAP2	chr19	+	9501624	9544974	NM_001031478	48.5
CASP3	chr4	+	40901656	40912361	NM_204725	48.375
ABHD13	chr1	-	144385544	144393523	NM_001008681	48.27
CZH5orf44	chrZ	+	20018730	20043196	NM_001006577,NM_001194996	48.225
SLC26A5	chr1	-	13975834	14009190	NM_001079477	48.13
LOC769174	chr1	-	81611549	81618856	NM_001079740	48.125
YPEL2	chr19	+	7176002	7207404	NM_001007847	48.025
TFEB	chr26	-	4730395	4744364	NM_001030922	47.825
E2F6	chr3	-	100165714	100176147	NM_001244738,NR_045197	47.825
CTDSPL2	chr10	-	21949302	21986002	NM_001012772	47.74
LIN7C	chr5	-	3731016	3743533	NM_001031067	47.41
LOC395787	chr22	+	2638457	2646802	NM_204945	47.315
VPS39	chr5	-	27747030	27771210	NM_001031194	47.265
TNKS	chr4	-	50855020	50962543	NM_204340	47.25
CORO1C	chr15	-	6659066	6695339	NM_001039265	47.24
KLHL24	chr9	+	3547586	3561734	NM_001031304	47.04
TPH1	chr5	-	13546048	13556600	NM_204956	46.935
SMARCA2	chrZ	+	27123348	27225427	NM_205139	46.93
LAMTOR3	chr4	-	61753676	61757657	NM_001006559	46.9
SASS6	chr8	+	12617089	12629520	NM_001031273	46.87
SATB1	chr2	-	35135980	35226779	NM_001199644	46.735
P2RX5	chr19	+	6568782	6581636	NM_204748	46.665
CDC40	chr3	-	69262140	69298612	NM_001006407	46.64
USO1	chr4	-	46222803	46250387	NM_001031139	46.635
BCAS2	chr26	-	3698351	3701362	NM_001257295	46.43
C3H6orf120	chr3	-	43032629	43035344	NM_001031065	46.375
XPOT	chr1	+	35468803	35494595	NM_001199606	46.305
ARID4A	chr5	-	57790580	57834535	NM_001012902	46.295
UBE2I	chr14	+	7459608	7467790	NM_204265	46.275
SRSF10	chr23	-	5891178	5899591	NM_001030906	46.24
COG1	chr18	+	9005096	9013817	NM_001030707	46.215
LYRM4	chr2	+	66635447	66721931	NM_001198888	46.12
FAM104A	chr18	-	9012404	9021769	NM_001030708	46.11
HACE1	chr3	+	71670626	71715651	NM_001031078	46.1
POLR3F	chr3	-	16301156	16308732	NM_001199401	46.075
TSC22D1	chr1	-	171694280	171775796	NM_001012760,NM_205111	45.95
ARID3B	chr10	-	1866343	1888166	NM_001256157	45.945
XIAP	chr4	-	15780147	15797496	NM_204588	45.905
MEF2BNB	chr28	+	2674289	2683211	NM_001256506,NM_001256507	45.68
SF3A2_dup1	chr28	-	1600319	1601558	NM_001004397_dup1	45.64
TOR1A	chr17	-	6256659	6260292	NM_001030687	45.6
TSSC1	chr3	-	96443537	96508213	NM_001031088	45.45
RAB35	chr15	+	9747823	9763717	NM_001030669	45.415
TSN	chr7	+	27825439	27829858	NM_205073	45.41
HNRNPM	chr28	-	487437	514001	NM_001030932	45.39
TAP1	chr16	+	45895	50004	NM_001135968	45.375
YTHDF3	chr2	+	118024711	118047381	NM_001006391	45.305
GPS1	chr18	-	4962416	4971803	NM_001006206	45.29
NR2C1	chr1	-	47221127	47266528	NM_204124	45.285
LY6E	chr2	-	154010621	154016715	NM_204775	45.27
ZYX	chr1	-	80670674	80682092	NM_001004386	45.25
WWP2	chr11	+	21000439	21035828	NM_001039260	45.14
PCSK7	chr24	-	5350723	5366019	NM_001030357	45.12
KATNA1	chr3	-	50050996	50064594	NM_001044648	45.07
DSTYK	chr26	-	1823408	1843085	NM_204506	44.975
SELS	chr10	-	19757218	19764194	NM_001024734	44.87
SPCS3	chr4	+	45830036	45834675	NM_205297	44.8
NKAP	chr4	+	16552523	16619065	NM_001006437	44.775
ARL6IP4	chr15	-	5247424	5251466	NM_001031470	44.76
UBE2F	chr7	+	4562111	4625545	NM_001006512	44.735
RAB11B	chr28	-	821035	833898	NM_001012551	44.675
YARS	chr23	-	5526570	5531378	NM_001006314	44.64
NCDN	chr23	-	4626824	4630807	NM_001030901	44.58
DDX27	chr20	-	10704389	10710342	NM_001006293	44.56
SAR1B	chr13	+	16148767	16160344	NM_001030621	44.45
LDHA	chr5	+	13644502	13650253	NM_205284	44.145
MTERFD1	chr2	-	131591988	131608602	NM_001006348	44.035
KPNA1	chr1	-	79912901	79987339	NM_001030774	43.905
CBR1	chr1	+	110028120	110033603	NM_001030795	43.905
SLC30A7	chr8	-	12421452	12443095	NM_001008788	43.9
MAP2K1	chr10	+	20632188	20664054	NM_001005830	43.9
TCEB3	chr23	+	5842345	5855501	NM_001030905	43.8
FBXW5	chr17	+	897253	910707	NM_001030694	43.75
HIAT1	chr8	-	12630191	12645931	NM_001031562	43.72
RNF25	chr7	+	24014677	24018367	NM_001031259	43.71
HDAC2	chr3	+	67445902	67472523	NM_204831	43.685
NFU1	chr22	+	97923	109820	NM_001006305	43.665
FAM76A	chr23	+	2406871	2422840	NM_001031377	43.625
SEC23B	chr3	-	16281636	16298248	NM_001006179	43.605
PPP6C	chr17	-	10306425	10310144	NM_001079765	43.59
ZC3HAV1	chr1	-	73639563	73671158	NM_001012938	43.575
MFAP3	chr13	-	12334925	12344934	NM_001012784	43.55
ASNSD1	chr7	-	299833	306511	NM_001006509	43.405
PDS5A	chr4	+	70992115	71065118	NM_001012580	43.315
PPP2R2A	chr22	-	548038	581717	NM_001030886	43.305
SF3A1	chr15	+	11157975	11171451	NM_001031472	43.25
MIR128-1	chr7	+	32228150	32228231	NR_031441	43.235
CAPN1	chr3	-	31550244	31560627	NM_205303	43.22
FBXO7	chr1	-	55265519	55279129	NM_001012537	43.175
C26H6orf130	chr26	-	4541749	4544997	NM_001030921	43.145
SPG21	chr10	-	19864525	19875307	NM_001198603,NM_001198604	43.135
MIRLET7A-2	chr24	+	3380993	3381064	NR_031483	42.975
ABHD5	chr2	-	40864579	40893158	NM_001006365	42.745
KIAA1279	chr6	+	11901700	11910480	NM_001007944	42.675
TRA2B	chr9	+	5425339	5443595	NM_204678	42.595
XPA	chrZ	+	68836470	68837258	NM_204853	42.55
EIF3L	chr1	-	53042946	53052560	NM_001012535	42.45
PCNP	chr1	+	88658518	88668071	NM_001006253	42.39
CBX3	chr2	+	32127948	32141074	NM_204643	42.365
PTDSS1	chr2	+	131608773	131638394	NM_001031505	42.33
KIAA0913	chr6	-	16914973	16976096	NM_001195600	42.2
EIF2AK1	chr14	+	957169	973389	NM_204648	42.055
RRAGC	chr23	+	3558522	3567932	NM_001030896	42.025
DDX42	chr27	+	2718320	2734738	NM_001030926	41.99
NUDT3	chr26	+	4218029	4238067	NM_001257298	41.835
NRF1	chr1	+	668691	716284	NM_001030646	41.83
PLIN2	chrZ	-	33390846	33398608	NM_001031420	41.7
HEXA	chr10	-	994574	1003828	NM_001030390	41.685
WDR1	chr4	+	81264301	81283770	NM_001004402	41.645
HCN2	chr28	+	2142777	2151682	NM_001039321	41.625
MON2	chr1	+	34818513	34889144	NM_001199605	41.61
ZC3H15	chr7	-	1361283	1373924	NM_001006510	41.61
NGLY1	chr2	-	37908743	37928089	NM_001030988	41.57
TBK1	chr1	+	35504629	35527612	NM_001199558	41.475
OSBPL2	chr20	+	7772485	7801406	NM_001008448	41.435
CHD1	chrZ	+	50156877	50204555	NM_204941	41.42
COX6C	chr2	-	133393631	133400584	NM_001198657	41.335
NOL11	chr18	-	7059771	7070837	NM_001006210	41.325
KLHL6	chr9	-	3518624	3537038	NM_001031303	41.32
C5H11orf2	chr5	-	1670992	1679870	NM_001031172	41.265
RBBP4	chr23	+	5487802	5494839	NM_204852	41.13
SUFU	chr6	+	24612158	24693312	NM_204264	41.115
MIR15A	chr1	-	173700493	173700575	NR_031410	41.095
WDR48	chr2	-	5199024	5222620	NM_001030964	41.06
IMPG2	chr1	-	88553513	88604100	NM_001044639	41.03
DCAF12	chrZ	-	6997339	7028390	NM_001031444	41.015
BRP44L	chr3	+	44699197	44709848	NM_001031524	41.01
TMEM170A	chr11	+	2010968	2015102	NM_001080880	40.995
MYSM1	chr8	-	27105409	27120348	NM_001012927	40.94
TAPBPL	chr1	+	80009262	80018520	NM_001031372	40.88
NSFL1C	chr20	+	9777523	9783837	NM_001030859	40.875
PCM1	chr4	-	64649652	64687502	NM_204531	40.73
RNF7	chr9	+	11342193	11348613	NM_001031307	40.635
FAM18B1	chr18	+	2207083	2213899	NM_001030699	40.615
DHX30	chr2	-	610014	635155	NM_001012851	40.555
EXOC4	chr1	-	1298022	1721003	NM_001199320	40.485
SPATA2	chr20	+	13856109	13862740	NM_001007873	40.325
NSA2	chrZ	-	23675939	23679787	NM_001006579	40.235
RQCD1	chr7	-	24043569	24055174	NM_001006521	40.15
RSU1	chr2	+	19935290	20032633	NM_001199591	40.135
CNOT10	chr2	+	40515089	40544285	NM_001006364	40.055
NBN	chr2	-	129112204	129133674	NM_204337	39.955
BLMH	chr19	-	6165521	6180883	NM_205104	39.905
EFTUD2	chr27	-	1243459	1259114	NM_001031501	39.875
ZNF384	chr1	-	80242136	80267074	NM_001079496	39.865
MFSD1	chr9	-	23966320	23976937	NM_001031321	39.775
TMEM189	chr20	+	13775889	13789248	NM_001205100	39.72
PDCL3	chr1	+	137296850	137302515	NM_001030812	39.7
MIR1740	chr3	+	3714988	3715089	NR_035238	39.69
PHAX	chrZ	+	55049254	55058194	NM_001006575	39.685
NKIRAS2	chr27	+	4406901	4409025	NM_001006333	39.615
USP45	chr3	+	74102771	74156225	NM_001031079	39.56
USP10	chr11	+	18779565	18830243	NM_001006130	39.5
CCM2	chr2	-	3927091	3951546	NM_001197144	39.485
PMPCB	chr1	+	13936176	13947140	NM_001199472	39.435
OAZ2	chr10	+	504522	515575	NM_001142862	39.345
C5H14orf129	chr5	+	48927532	48931113	NM_001008473	39.285
RABEP1	chr19	-	3408203	3448370	NM_205057	39.275
ATP2B1	chr1	-	45275391	45306012	NM_001168002	39.26
SUGT1	chr1	-	169998190	170020746	NM_001030823	39.24
FNDC3A	chr1	+	173294978	173407273	NM_001012826	39.235
ELL	chr28	+	2996935	3029184	NM_001012847	39.23
MIR29C	chr26	-	2511658	2511746	NR_031489	39.16
EPRS	chr3	+	19948116	19985400	NM_001006398	39.14
TPST2	chr15	-	7389269	7400656	NM_001012794	39.045
CXCR7	chr7	-	5015527	5017479	NM_001083362	39.015
TOP3B	chr15	+	453410	467189	NM_001006181	38.98
CCT6A	chr19	+	4851113	4857341	NM_001006216	38.965
ATP5J2	chr14	-	4408183	4409242	NM_001257200	38.92
SIRT6	chr28	+	2096154	2102129	NM_001039320	38.775
CDK9	chr17	-	5523530	5530125	NM_001006201	38.73
MUTED	chr2	+	65481301	65494813	NM_001006373	38.695
RCHY1	chr4	+	35741445	35747161	NM_001080888	38.665
MIR15C	chr4	-	4049055	4049130	NR_035319	38.62
ST7L	chr26	-	3339754	3358863	NM_204622	38.49
E2F4	chr11	+	981694	994129	NM_001005835	38.485
SMYD4	chr19	-	5386354	5395265	NM_001030715	38.455
GTF2A2	chr10	+	6353125	6356500	NM_001081708	38.43
NF2	chr15	-	11397274	11438825	NM_204497	38.425
SH3BGRL	chr4	-	9416982	9448069	NM_001012574	38.42
HSPD1	chr7	-	11216067	11227992	NM_001012916	38.38
STK3	chr2	-	132610455	132783669	NM_001031337	38.375
MR1	chr16	+	366615	368647	NM_001080867	38.175
ATF2	chr7	+	17790934	17851252	NM_204904	38.16
ZC3H3	chr2	-	154334250	154491378	NM_001031585	38.145
GLG1	chr11	-	1779863	1835894	NM_205496	38.06
LOC768350	chr16	+	366615	368647	NM_001184719	38.05
APPBP2	chr19	+	7929007	7946974	NM_001030723	37.98
PLA2R1	chr7	+	23416555	23452323	NM_206983	37.97
PIK3CA	chr9	-	18774941	18800202	NM_001004410	37.92
TTL	chr3	+	16915420	16930755	NM_001199392	37.905
CCNC	chr3	+	74078102	74095953	NM_001167765	37.885
RNF20	chrZ	-	63651116	63671625	NM_001031434	37.865
VCL	chr6	-	16483843	16537808	NM_205441	37.805
RAB40C	chr14	+	14295240	14317455	NM_001172662	37.73
EXOC3	chr2	+	91222769	91240807	NM_001006384	37.72
PPIB	chr10	+	677469	678763	NM_205461	37.585
RPS6KA5	chr5	-	46575361	46638246	NM_001012587	37.56
CSK	chr10	-	1794490	1798042	NM_205425	37.555
RAB5C	chr27	-	4489016	4492769	NM_204525	37.54
NANS	chrZ	-	50920778	50930436	NM_001007975	37.48
ZNF692	chr16	-	181148	187797	NM_001099356	37.335
VDAC1	chr13	+	16484123	16498884	NM_001033869	37.245
EDC3	chr10	+	1826922	1849735	NM_001030385	37.175
LIN52	chr5	+	40146283	40189315	NM_001007937	37.06
MIRLET7C	chr1	+	102425086	102425169	NR_031399	37.035
ERCC5	chr1	-	146967527	146982578	NM_001034823	36.995
ARMC8	chr9	-	1515846	1575946	NM_001252163	36.92
SCAF11	chr1	-	32656364	32687366	NM_001195570	36.81
TDG	chr1	-	56741664	56752171	NM_204750	36.775
MRPL48	chr1	+	200512787	200521458	NM_001030053	36.77
NCL	chr9	-	16370197	16377722	NM_205265	36.76
HNRNPH3	chr6	+	11672562	11679500	NM_001012592	36.7
THOC3	chr13	+	10503957	10507477	NM_001030611	36.695
MAGT1	chr4	-	12984309	12998136	NM_001006435	36.685
RBM12	chr20	+	1045134	1055599	NM_206986	36.645
CDCA4	chr5	-	54471596	54473589	NM_001031212	36.63
RBBP5	chr26	-	1811043	1820368	NM_001030914	36.585
SDHB	chr21	+	174094	182465	NM_001080875	36.5
FAM214A	chr10	+	9931326	9968081	NM_001005811	36.46
MIR103-1	chr13	+	4449242	4449319	NR_031460	36.455
COPE	chr28	+	2828392	2833187	NM_001006339	36.425
WDR91	chr1	+	49778906	49793909	NM_001030752	36.42
ARFIP1	chr4	+	35021760	35062469	NM_001252398	36.315
DICER1	chr5	-	48298826	48334651	NM_001040465	36.25
RAF1	chr12	-	5155148	5183083	NM_205307	36.23
RAB14	chr17	-	9082024	9097439	NM_001012796	36.2
ASAH1	chr4	+	64617883	64633404	NM_001006453	36.12
P4HB	chr18	-	9868868	9875309	NM_001198710	36.09
PUM1	chr23	-	438323	508294	NM_001012840	35.975
MMP11	chr15	+	8245766	8255722	NM_001039255	35.835
ZFYVE27	chr6	-	23721315	23726499	NM_001039304	35.755
MPHOSPH8	chr1	-	183526965	183546926	NM_001171165	35.71
UCHL5	chr8	+	3533310	3546011	NM_001006530	35.665
MIR99A	chr1	+	102424333	102424413	NR_031398	35.645
MAPKAPK5	chr15	+	6269798	6289762	NM_001199807	35.615
TMEM188	chr11	-	7041387	7047235	NM_001198857	35.58
SCOC	chr4	+	30762727	30766289	NM_001114852	35.57
COMMD5	chr4	-	16846723	16866842	NM_001008465	35.445
TOMM7	chr2	-	30904640	30908666	NM_001199617	35.39
DRG1	chr15	-	9258636	9263136	NM_001032362	35.385
CNOT4	chr1	+	49647318	49717601	NM_001012811	35.34
C11H16orf80	chr11	+	426238	432752	NM_001005833	35.285
HP1BP3	chr21	+	6881433	6895647	NM_001006560	35.28
MRPL38	chr18	+	4609670	4614452	NM_001114629	35.245
CALM1	chr5	+	46321178	46329340	NM_001110364	35.22
PPME1	chr1	+	200611703	200642465	NM_001030834	35.205
NUP50	chr1	+	72387869	72403912	NM_001012541	35.18
CCDC132	chr2	+	22899725	22968879	NM_001012854	35.18
YIPF5	chr13	-	18144055	18151153	NM_001198637	35.135
TIA1	chr22	-	2875036	2887913	NM_001257203	34.875
DLST	chr5	+	40503983	40519025	NM_001012901	34.86
RPIA	chr4	+	89350452	89365852	NM_001031170	34.855
YFV	chr16	+	289047	368647	NM_001030675	34.83
TMEM16E	chr5	+	2770253	2802692	NM_001168384	34.715
AURKAIP1	chr21	+	2218649	2221229	NM_001030872	34.66
REL	chr3	+	2007403	2041347	NM_001167726	34.655
FAM46A	chr3	+	81189258	81193854	NM_001031085	34.655
UBE2J1	chr3	+	78396171	78419659	NM_204763	34.61
SNX10	chr2	+	32150649	32184070	NM_001030986	34.575
GNAQ	chrZ	-	37357851	37477114	NM_001031427	34.515
EGR1	chr13	+	18848294	18851096	NM_204136	34.455
SMC4	chr9	-	23715844	23747112	NM_204518	34.42
EIF2C4	chr23	-	4528583	4539847	NM_001039276	34.375
ARPC1A	chr14	+	4360144	4375242	NM_001079495	34.35
SRP72	chr4	+	50719580	50734207	NM_001006449	34.34
RBM6	chr12	+	2425320	2476542	NM_001030588	34.29
MTG1	chr6	-	10499182	10502277	NM_001257373	34.19
RAB6A	chr1	-	200443596	200502643	NM_001044640	34.12
SURF6	chr17	-	7520042	7522770	NM_001030682	34.11
BTK	chr4	+	2009589	2020513	NM_204233	34.075
COPG	chr12	+	9350912	9369955	NM_001030597	34.055
RPL36	chr28	+	656891	660417	NM_204140	34.055
TRAPPC4	chr24	+	5783338	5785937	NM_001006320	34.05
B4GALT2	chr8	+	21087257	21094576	NM_205203	33.985
CNOT8	chr13	-	12104519	12110304	NM_001030618	33.98
PPP2R4	chr17	+	6066242	6090870	NM_001031371	33.885
UVRAG	chr1	-	198996194	199064133	NM_001030839	33.875
ABCF2	chr2	+	131031	143837	NM_001006562	33.87
STX2	chr15	+	2944420	3235979	NM_001079713	33.86
FRS2	chr1	+	37322047	37369318	NM_001199626	33.805
ERCC3	chr7	+	25171773	25188953	NM_001006523	33.8
C1H21orf59	chr1	-	108461450	108468775	NM_001006258	33.79
ARL6IP5	chr12	+	15756683	15769490	NM_001012605	33.765
SSU72	chr21	+	2099380	2121397	NM_001007875	33.715
SLC7A5	chr11	-	19928909	19962052	NM_001030579	33.71
TSPAN3	chr10	+	4049702	4075319	NM_001257258	33.705
MIR1772	chr6	-	11560478	11560546	NR_035273	33.695
RAN	chr15	-	3213189	3217742	NM_205258	33.685
TBPL1	chr3	-	58196459	58203023	NM_204755	33.535
PSMD14	chr7	-	22963974	23009387	NM_001031256	33.53
STXBP3	chr8	+	1275518	1300327	NM_001079734	33.48
BANP	chr11	+	19999129	20118675	NM_001173545,NM_001173546	33.465
EPN2	chr14	+	5218226	5241873	NM_001012788	33.455
PRPF19	chr5	+	364546	365242	NM_001039331	33.345
MTMR9	chr3	+	109935098	109958445	NM_001031101	33.29
GCLM	chr8	+	14456927	14467159	NM_001007953	33.26
DDX55	chr15	-	4991481	4998054	NM_001006185	33.17
TMEM106B	chr2	+	26557233	26571834	NM_001012558	33.115
POFUT1	chr20	+	10099701	10104490	NM_204427	33.065
CDV3	chr2	+	42641655	42648137	NM_001030990	33.015
AHCTF1	chr3	+	35028495	35082206	NM_001161801	32.985
SLC35C2	chr20	-	10675954	10681837	NM_001030865	32.94
DYNC1I2	chr7	-	19388693	19412865	NM_001006519	32.885
TADA1L	chr8	+	4344411	4354170	NM_001197036	32.87
CLCN7	chr14	-	12934459	12958134	NM_001030644	32.82
NAGA	chr1	+	51312497	51316803	NM_001167728	32.805
RNF111	chr10	-	7796854	7839019	NM_001199751	32.785
FBXW11	chr13	+	2574566	2640561	NM_001039262	32.76
GLRX	chrZ	+	56240543	56249418	NM_205160	32.675
DPM2	chr17	+	5501067	5503545	NM_001199164	32.655
GRPEL1	chr4	-	82912799	82919205	NM_001006458	32.64
SRSF7	chr3	+	17533877	17542302	NM_001031368	32.56
VRK1	chr5	+	49088188	49120694	NM_001006485	32.47
SCAF4	chr1	-	108120637	108164831	NM_001012822	32.45
ST8SIA4	chrZ	+	49620546	49676370	NM_204283	32.38
RBM7	chr24	+	4600811	4604745	NM_001006318	32.3
PAAF1	chr1	+	200524228	200539149	NM_001030835	32.155
SYNCRIP	chr3	+	79601699	79624545	NM_001031083	32.13
CPSF2	chr5	+	47039362	47052874	NM_001031208	32.09
NOS2	chr19	-	9162701	9181875	NM_204961	32.055
CKAP5	chr5	+	25549034	25585874	NM_001199646	32.01
NME2	chr18	+	5062096	5064054	NM_205047	32
ATG5	chr3	+	70885393	70957641	NM_001006409	31.965
NUDT7	chr11	+	15310340	15313332	NM_001252066	31.945
RFNG	chr18	+	4972110	4979646	NM_204947	31.835
ARL6IP1	chr14	-	8517375	8526531	NM_001006171	31.775
COG4	chr11	+	1727384	1742042	NM_001012775	31.585
MIR1306	chr15	+	1296916	1296984	NR_035019	31.585
FKBP8	chr28	+	2989234	2996336	NM_001254739	31.545
FBXO22	chr10	-	4433990	4440640	NM_001030545	31.5
ACOX1	chr18	+	4575743	4593733	NM_001006205	31.495
CLDND1	chr1	-	86278285	86508666	NM_001012820	31.375
STX8	chr18	-	2043803	2121408	NM_001030698	31.36
UBE2W	chr2	-	122768086	122800358	NM_001199481	31.335
TOM1	chr1	-	54149022	54169699	NM_205144	31.315
TH1L	chr20	-	10853911	10862700	NM_001006294	31.25
FAM48A	chr1	+	176577373	176610956	NM_001006275	31.105
STK4	chr20	-	5148653	5188836	NM_001030853	31.1
DHX38	chr11	-	21678371	21689124	NM_001030582	31.085
HSP90AB1	chr3	-	31508313	31514151	NM_206959	31.05
C3H6orf72	chr3	+	50030407	50047028	NM_001199386	31.035
C5H15orf57	chr5	-	916872	924049	NM_001199531	30.945
LEPROT	chr8	+	29108000	29113841	NM_001007958	30.845
TAF12	chr23	+	2543019	2548976	NM_001030894	30.825
ZBTB33	chr4	-	16607060	16609125	NM_001079729	30.82
ST13	chr1	+	51793994	51813785	NM_001030757	30.81
PDIA4	chr2	-	55512348	55524177	NM_001006370	30.78
CAPZA2	chr1	-	26663733	26693460	NM_001004380	30.725
NHLRC2	chr6	+	29028367	29059462	NM_001006504	30.69
TAF3	chr1	+	4190718	4308360	NM_001030841	30.55
RPRD2	chr25	-	1621159	1668259	NM_001012932	30.54
PHB	chr27	+	3312565	3321761	NM_001177735	30.525
UCHL3	chr1	-	159089889	159130249	NM_204825	30.515
ARSK	chrZ	-	56304346	56315471	NM_001031415	30.47
GCH1	chr5	+	58923105	58939912	NM_205223	30.45
MIR148A	chr2	-	32053543	32053610	NR_031413	30.42
CLPTM1L	chr2	-	88089575	88119806	NM_001012864	30.36
ACTC1	chr5	+	34611409	34616220	NM_001079481	30.32
MOB4	chr7	+	11240055	11250151	NM_001031557	30.275
LGALS8	chr3	-	39245438	39261045	NM_001010843	30.275
TCP1	chr3	+	47459245	47467504	NM_001006405	30.175
SSRP1	chr5	+	18212450	18220609	NM_001005796	30.115
CIR1	chr7	+	18113107	18117273	NM_001031386	30.105
CLOCK	chr4	+	66957224	66979525	NM_204174	30.055
NRAS	chr26	-	3735644	3742472	NM_001012549	29.99
NAA50	chr1	+	82436933	82459860	NM_001030778	29.945
ROMO1	chr20	-	1026215	1028189	NM_001198821	29.895
SUPT4H1	chr19	-	504579	507444	NM_001257286	29.89
NECAB3	chr20	+	2172148	2198337	NM_001030850	29.84
ATP2A3	chr19	+	3239928	3264151	NM_204891	29.805
DCUN1D1	chr9	+	17519565	17529291	NM_001031318	29.755
GCC1	chr1	+	475203	479606	NM_001031589	29.735
BID	chr1	-	63990398	64008993	NM_204552	29.7
ARFGAP3	chr1	-	70535311	70568803	NM_001012539	29.61
ACTA2	chr6	-	20317354	20323139	NM_001031229	29.56
PHF21A	chr5	+	25929775	26050993	NM_001199647	29.465
SHISA5	chr12	-	3482411	3493568	NM_001030591	29.385
CHERP	chr28	+	3877970	3889448	NM_001006341	29.305
QRICH1	chr12	+	11875101	11896303	NM_001257267	29.3
F13A1	chr2	+	66208504	66267841	NM_204685	29.215
KLF6	chr2	-	11709660	11718622	NM_001030969	29.18
DENND1A	chr17	-	9814830	9912496	NM_001030679	29.16
TRIM2	chr4	+	20911647	20948893	NM_001257314	29.135
INTS9	chr3	-	108814038	108882147	NM_001031100	29.13
SDHD	chr24	-	6297760	6300662	NM_001006321	29.1
HSD17B4	chrZ	-	69621727	69678081	NM_204943	29.065
SPAST	chr3	-	34877604	34909837	NM_001031061	29.06
POU2F1	chr1	-	94998986	95046447	NM_205472	29.04
SERPINI1	chr9	-	22117952	22156946	NM_001004411	29.03
RASA2	chr9	+	11293295	11335484	NM_001012929	29.005
GGNBP2	chr19	+	8103164	8120006	NM_001001899	28.99
KCTD2	chr18	+	10592320	10599410	NM_001007913	28.985
VPS37C	chr5	+	357474	361477	NM_001199569	28.97
RASA3	chr1	+	141237656	141365818	NM_001012825	28.905
SEMA7A	chr10	+	1910158	1932505	NM_001199749	28.835
ATP6V0A2	chr15	-	4956424	4971999	NM_204723	28.785
MIR1560	chr11	-	20587341	20587444	NR_035044	28.755
INSIG2	chr7	-	30432497	30437656	NM_001031261	28.725
RAB8A	chr28	-	3983232	3996027	NM_001031504	28.67
RPN2	chr20	+	4976613	4997503	NM_001006288	28.63
BCL6	chr9	+	15885283	15902356	NM_001012930	28.575
TIMM17A	chr26	-	1096567	1104751	NM_001031026	28.5
RHOT2	chr14	+	13882539	13893370	NM_001080866	28.49
CPSF3L	chr21	+	2325524	2332854	NM_001012836	28.46
AP3S1	chrZ	-	71017177	71044186	NM_001006586	28.455
SLC25A13	chr2	-	24089486	24184138	NM_001012949	28.405
RNF139	chr2	+	144106561	144108611	NM_001030955	28.385
SKIV2L2	chrZ	+	16102170	16145323	NM_001012944	28.375
PPT1	chr23	-	5832208	5836864	NM_001030903	28.29
TARS	chrZ	+	9466482	9482356	NM_001031447	28.27
FAM102A	chr17	+	5464678	5496217	NM_001199166	28.255
CD74	chr13	+	13225806	13229327	NM_001001613	28.115
PDLIM5	chr4	+	59769827	59887046	NM_001031149	28.015
SOCS1	chr14	+	9162464	9163172	NM_001137648	28.015
ZNF410	chr5	+	40071383	40087920	NM_001006480	27.96
DROSHA	chr2	+	70380481	70449443	NM_001006379	27.94
TBP	chr3	-	42592959	42601778	NM_205103	27.845
ILK	chr1	-	199266976	199272722	NM_204194	27.715
UBA2	chr11	-	11950282	11971243	NM_001030571	27.65
QARS	chr12	+	11870310	11873220	NM_001012782	27.575
CCDC127	chr2	+	87982791	87987031	NM_001031006	27.5
EMC1	chr21	-	4668954	4679730	NM_001012838	27.47
DLD	chr1	+	15844353	15858104	NM_001030727	27.47
VPS33B	chr10	+	22223081	22232367	NM_001031348	27.4
KCTD9	chr22	+	825699	833764	NM_001012839	27.35
TLR3	chr4	+	63155888	63160902	NM_001011691	27.285
MTA1	chr8	-	4033977	4100550	NM_001012953	27.275
PTPN11	chr15	+	6487260	6515631	NM_204968	27.255
SUGP1	chr28	+	2635130	2652865	NM_001195551	27.245
TMCO3	chr1	-	141584980	141616309	NM_204867	27.21
TUBB3	chr11	+	20805307	20805967	NM_001031598	27.21
VAV3	chr8	-	991739	1114280	NM_206863	27.16
SLC25A14	chr4	-	1545933	1553342	NM_001012883	27.135
UQCR11	chr28	+	1949046	1950949	NM_001190802	27.12
ZBTB34	chr17	+	10986600	10995118	NM_001012795	27.115
Sep-05	chr15	+	778379	787714	NM_001030654	27.06
HADHA	chr3	-	107758663	107781352	NM_205056	27.02
PBRM1	chr12	-	674549	731322	NM_205165	26.89
EIF2A	chr9	-	25214674	25227136	NM_001031323	26.83
MYO1C	chr19	-	5173534	5226072	NM_001006220	26.815
CSNK2A1	chr20	+	9883195	9905429	NM_001002242	26.81
AARS2	chr3	+	31433965	31450362	NM_001031056	26.795
ZC3H6	chr3	+	3163591	3192965	NM_001199450	26.79
GPR89B	chr1	+	95846504	95870303	NM_001030791	26.74
TMEM229B	chr5	-	31043832	31048546	NM_001012585	26.725
GATA2	chr12	+	9445136	9462559	NM_001003797	26.725
UBE2V2	chr2	+	111281455	111326698	NM_001031018	26.72
PAFAH1B2	chr24	+	5330193	5338417	NM_001030911	26.71
CAMK2D	chr4	+	58100029	58259686	NM_001039300	26.66
SCYL2	chr1	+	49116308	49147265	NM_001030751	26.64
PPIL2	chr15	-	578501	635624	NM_001030653	26.595
ADIPOR1	chr26	+	1090461	1096137	NM_001031027	26.58
CCT8	chr1	-	107461737	107472447	NM_001004389	26.575
MRPS5	chr3	-	17022234	17069081	NM_001199390	26.56
FLI1	chr24	+	1009741	1082004	NM_001030908	26.555
BRD7	chr11	+	6849419	6880597	NM_001005839	26.55
IRF10	chr20	-	10018363	10021470	NM_204558	26.505
GET4	chr14	+	2181209	2190575	NM_001006159	26.49
NDUFB8	chr6	+	18495025	18497910	NM_001006502	26.44
RPS13	chr5	-	12841867	12845611	NM_001001783	26.435
DNAJC16	chr21	-	4978204	4987858	NM_001039330	26.415
JMJD1C	chr6	+	8922004	9069790	NM_001199546	26.405
TMEM104	chr18	+	10413485	10455019	NM_001031107	26.4
GABPB1	chr10	+	12549483	12563099	NM_001012622,NM_001005816	26.365
ATG4B	chr9	-	5830264	5843089	NM_213573	26.29
HIRA	chr15	-	637897	665388	NM_204232	26.19
WDR24	chr14	-	13908477	13914236	NM_001030628	26.17
PPP1R2	chr9	+	13776741	13789544	NM_001031313	26.075
WDSUB1	chr7	-	38161552	38186050	NM_001031263	26.065
EXOSC9	chr4	-	55481792	55487095	NM_001034828	26.06
BRD8	chr13	+	10153055	10173957	NM_001006148	26.045
HERC3	chr4	+	36199494	36244426	NM_001039298	26.015
UBE2D1	chr6	-	6298140	6313874	NM_001199526	25.985
PMPCA	chr17	-	8573203	8578774	NM_001006197	25.945
DCTN5	chr14	+	6928939	6936129	NM_001198640,NM_001198639	25.945
SUB1	chrZ	+	9152663	9168444	NM_001008479	25.89
SHFM1	chr2	-	24284949	24291484	NM_001085439	25.875
PRKAA1	chrZ	-	12305637	12326800	NM_001039603	25.86
MIR18A	chr1	-	152248626	152248718	NR_031407	25.855
UBIAD1	chr21	+	4196588	4201907	NM_001030879	25.84
CD81	chr5	-	14722996	14745258	NM_001030339	25.835
MAPK9	chr13	+	14089879	14110002	NM_205095	25.8
INTS8	chr2	+	131110546	131136239	NM_001040228	25.77
KIFC1	chr16	-	190172	193482	NM_001081698	25.765
TMED5	chr8	+	14675887	14683614	NM_001007956	25.755
TBC1D23	chr1	+	88163771	88194919	NM_001030784	25.725
RGP1	chrZ	-	8454996	8462638	NM_001031611	25.7
ALAS1	chr12	+	2762833	2768435	NM_001018012	25.575
ANKH	chr2	+	77989746	78092623	NM_001012562_dup1,NM_001012562_dup2	25.56
ARMC1	chr2	-	119063537	119106336	NM_001031573	25.545
MAFF	chr1	-	52919674	52922631	NM_204757	25.485
SMAD5	chr13	-	15432571	15439754	NM_001014968	25.48
SRGAP3	chr12	-	19984521	20046884	NM_001030604	25.46
TMEM180	chr6	+	24582088	24596399	NM_001031232	25.36
TNKS2	chr6	-	20973678	21005681	NM_204341	25.31
RFXANK	chr28	-	2669210	2674255	NM_001031389	25.29
ENOX2	chr4	-	1517346	1541093	NM_001006427	25.26
KRR1	chr1	-	39674272	39679739	NM_001030744	25.185
TMED2	chr15	-	4998384	5004357	NM_001006186	25.185
TMEM60	chr1	+	13468266	13472492	NM_001199477	25.175
SEC22B	chr8	+	4170654	4179655	NM_001031266	25.175
FBXW2	chr17	-	11104040	11113606	NM_001007842	25.14
CRABP1	chr10	-	4640028	4652924	NM_001030539	25.135
FIG4	chr3	-	69426542	69487101	NM_001114623	25.125
PSEN1	chr5	-	28543833	28564776	NM_204163	25.085
IARS2	chr3	-	19909213	19933854	NM_001006397	25.065
GOSR2	chr27	-	1040317	1046533	NM_001080864	25.045
PER2	chr9	-	6540251	6563407	NM_204262	25.02
DNAJC2	chr1	-	13947076	13964307	NM_001199325	25.01
CHIC1	chr4	+	12213208	12232434	NM_001031122	24.805
CHRNA5	chr10	-	4572039	4583033	NM_204415	24.77
SYK	chrZ	+	43329249	43382289	NM_001031430	24.735
TAF5	chr6	+	25031579	25042738	NM_001031235	24.73
GPR137B	chr3	-	39338427	39379411	NM_001031062	24.72
TMEM41B	chr5	+	10375348	10382984	NM_001008469	24.71
TRIM37	chr19	-	7117941	7139276	NM_001006224	24.69
RHOT1	chr18	+	6657451	6680705	NM_001006208	24.685
BUD13	chr24	-	5218628	5224589	NM_001039319	24.6
RAC2	chr1	+	53381298	53391120	NM_001201452	24.59
PSEN2	chr3	-	13392743	13403970	NM_204302	24.575
MED17	chr1	-	190068503	190082536	NM_001006280	24.56
C12H3orf19	chr12	+	11545538	11556881	NM_001006140	24.555
HRAS	chr5	+	17163410	17173485	NM_205292	24.515
ACTR6	chr1	+	49106103	49115094	NM_204637	24.49
RFC1	chr4	+	71317529	71355917	NM_001006456	24.405
TRMT6	chr3	-	18014325	18026648	NM_001031041	24.395
SPRYD7	chr1	-	173656820	173665613	NM_001006273	24.395
HSBP1	chr11	-	18457856	18459684	NM_001112809	24.3
ACAD9	chr12	-	5426114	5452360	NM_001006136	24.27
LARP4	chrE22C19W28_E50C23	-	190048	210411	NM_001012700	24.26
RAE1	chr20	-	11600843	11606001	NM_001030868	24.21
ELOVL5	chr3	+	91059746	91097551	NM_001199197	24.185
ARL1	chr1	-	49579238	49584701	NM_001081494	24.18
NSF	chr27	-	1121299	1178779	NM_001024456	24.15
MAPKAP1	chr17	-	10363741	10448514	NM_204826	24.14
FAM96A	chr10	-	21902475	21906994	NM_001030555	24.11
XRCC6BP1	chr1	+	33237905	33245085	NM_001199554	24.095
PTK2	chr2	-	151344628	151491588	NM_205435	24.07
PLS1	chr9	+	11576028	11614246	NM_205347	24.055
KLHL13	chr4	-	3190283	3258449	NM_001031116	23.975
PPP1CC	chr15	-	6050256	6065466	NM_001006190	23.965
SCRN3	chr7	-	18103832	18112426	NM_001257341	23.95
INTS10	chr4	+	35263989	35282592	NM_001039297	23.935
SHOC2	chr6	+	27626795	27682433	NM_001031236	23.92
KIF2A	chrZ	+	18823680	18861645	NM_001039312	23.815
COPB1	chr5	-	11366129	11382585	NM_001006467	23.805
JMJD6	chr18	+	4235848	4246974	NM_001030703	23.79
DDOST	chr21	+	6919709	6925335	NM_001168008	23.79
UFM1	chr1	-	175863970	175874257	NM_001030827	23.75
KIAA1143	chr2	+	43237008	43242904	NM_001006369	23.665
USMG5	chr6	-	25042673	25046481	NM_001252029	23.54
STK40	chr23	+	4352425	4367594	NM_204466	23.525
FOCAD	chrZ	+	33964855	34065268	NM_001195603	23.495
FBXO34	chr5	-	58782530	58819617	NM_001031213	23.465
MIR1562	chr8	+	24908387	24908488	NR_035046	23.445
PLA2G6	chr1	+	52923153	52941071	NM_001130738	23.43
PPIL3	chr7	-	12364301	12371388	NM_001008475	23.43
SMARCE1	chr27	-	4136997	4151539	NM_001006335	23.405
MAN2C1	chr10	-	3507358	3518977	NM_001079715	23.36
MYEF2	chr10	-	11529044	11550274	NM_001012768	23.32
ATP6V1E1	chr1	-	63935887	63945483	NM_001006246	23.32
H2B-V	chr1	+	50045032	50045412	NM_001079721	23.275
GSN	chr17	+	9115188	9128186	NM_204934	23.25
LRRC28	chr10	+	18946018	18994746	NM_001005822	23.21
VPS53	chr19	+	6885947	6935255	NM_001012806	23.205
LCLAT1	chr3	-	7822875	7930821	NM_001031039	23.175
YTHDF1	chr20	-	8691045	8704254	NM_001012833	23.16
C5H11orf46	chr5	+	4611128	4618349	NM_001031066	23.14
AXIN1	chr14	+	12791896	12866694	NM_204944	23.11
C1D	chr3	-	11151314	11164912	NM_001031036,NM_001244737	23.105
SC4MOL	chr4	+	24970616	24976867	NM_001006438	23.03
ZEB1	chr2	-	14295360	14404723	NM_205131	23.005
CANX	chr13	-	13622864	13635959	NM_001030620	22.945
DARS	chr7	-	32297229	32333237	NM_001006528	22.93
PGS1	chr18	-	9768925	9786289	NM_001008463	22.89
MRPS7	chr18	+	10683794	10689210	NM_001031109	22.8
CD80	chr1	+	95614908	95639138	NM_001079739	22.745
BRE	chr3	-	28621367	28785081	NM_001008458	22.725
BET1L	chr5	+	1665558	1669893	NM_001031173	22.675
MAEA	chr4	-	87545899	87594789	NM_001012604	22.65
AVEN	chr5	+	32386603	32471520	NM_001005791	22.63
COMMD10	chrZ	-	70838334	70934606	NM_001031443	22.625
REPS1	chr3	+	56050145	56097236	NM_001012877	22.55
TDRD3	chr1	-	166407688	166510209	NM_001030822	22.545
DNAJC7	chr27	-	4385481	4406077	NM_001031502	22.53
GXYLT1	chr1	-	31247486	31278504	NM_001030736	22.51
RARS	chr13	-	4497005	4511853	NM_001030607	22.495
NFAT5	chr11	+	20929366	20989823	NM_001199000	22.46
MIR1786	chr14	+	7801714	7801822	NR_035287	22.44
ACYP1	chr5	-	40563085	40564044	NM_001168005	22.405
SLBP	chr4	+	86952893	86959644	NM_001004403	22.375
FAM3C	chr1	+	24998230	25026790	NM_001097646	22.34
WRB	chr1	+	111455657	111462126	NM_001079497	22.33
WDR43	chr3	-	8519212	8540817	NM_001006396	22.325
DNASE1L3	chr12	-	9173236	9177695	NM_001034815	22.31
PITPNB	chr15	-	7771363	7788016	NM_001039266	22.295
ACBD3	chr3	+	18227128	18244980	NM_001031043	22.275
DCTN3	chrZ	-	7400105	7404679	NM_001031445	22.26
MIR1767	chr3	+	44732913	44732971	NR_035268	22.225
UFSP2	chr4	+	40643754	40655328	NM_001031136	22.21
PTPN1	chr20	-	13593741	13632610	NM_204875	22.21
SET	chr17	+	5834463	5844114	NM_001030691	22.185
USE1	chr28	-	3709992	3714211	NM_001030939	22.14
FOXN2	chr3	+	8844465	8860023	NM_001039284	22.115
MIR7-1	chrZ	-	39554766	39554874	NR_031495	22.025
CPT1A	chr5	-	17858573	17889380	NM_001012898	22.015
NUDC	chr23	+	1773548	1782434	NM_001006311	21.985
CCNK	chr5	+	50489844	50502543	NM_001031209	21.975
ARFGAP1	chr20	+	8775796	8792555	NM_001030857	21.96
TAF13	chr1	-	86727706	86730020	NM_001006252	21.935
GIT2	chr15	-	7059792	7089031	NM_204206	21.925
MIR221	chr1	+	114218926	114219024	NR_031402	21.92
RAB3GAP2	chr3	+	19868638	19909037	NM_001163800	21.865
C3H2orf43	chr3	-	104835015	104944902	NM_001031093	21.84
AP1M1	chr28	-	3968535	3976303	NM_001007886	21.825
TXN2	chr1	+	53732631	53740685	NM_001031410	21.815
CAPRIN1	chr5	+	19864632	19905071	NM_001031365	21.805
YKT6	chr22	-	3887944	3890850	NM_001113744	21.795
WDR59	chr11	-	1878951	1927727	NM_001012776	21.775
ACTN1	chr5	+	30507697	30590666	NM_204127	21.72
PHKB	chr11	-	8060122	8127805	NM_001007831	21.7
KIAA1467	chr1	+	50140009	50162406	NM_001012812	21.685
NSL1	chr3	+	22948537	22960413	NM_001044646	21.655
DYNC1LI2	chr11	+	12220591	12245255	NM_001030573	21.58
NCBP2	chr4	-	2426113	2428867	NM_001006430	21.495
IL10RB	chr1	+	108704304	108714263	NM_204857	21.465
FBXL18	chr14	-	4164498	4183099	NM_001012786	21.46
HOOK1	chr8	+	27420810	27444339	NM_001006542	21.41
RAB22A	chr20	-	11170371	11186100	NM_001030867	21.39
WDR92	chr3	-	11176752	11182613	NM_001079744	21.37
PHLDA2	chr5	+	14242801	14244264	NM_001199595	21.215
SS18	chr2	-	107239097	107282251	NM_001079479	21.205
CLN8	chr3	-	93821689	93828283	NM_001031087	21.19
SLC30A5	chrZ	+	21302705	21323827	NM_001031419	21.17
MRPL53	chr2	+	126069174	126073225	NM_001199473	21.12
AIP	chr5	-	392047	393034	NM_204469	21.095
CEBPZ	chr3	-	34767876	34783840	NM_001031060	20.97
COQ9	chr11	-	560077	566300	NM_001198605	20.965
KDELR2	chr14	+	9008512	9020535	NM_001159715	20.885
SMN	chrZ	-	71153568	71157771	NM_204199	20.855
MIR1643	chr11	-	1919446	1919540	NR_035134	20.845
RBX1	chr1	-	51747944	51758977	NM_001199250	20.835
SEPT6	chr4	+	16638499	16662022	NM_001031125	20.775
IFT52	chr20	-	3617948	3628547	NM_001006287	20.765
MIR1736	chr1	-	143453192	143453290	NR_035234	20.685
Fam175b	chr6	+	33884802	33907727	NM_001031241	20.66
PIP5K1A	chr25	+	1851591	1868762	NM_001142440	20.615
CLK3	chr10	-	1854152	1862281	NM_001012524	20.58
WEE1	chr5	-	10277282	10286470	NM_001031181	20.56
NCSTN	chr25	+	1322551	1333421	NM_001004413	20.555
DDX49	chr28	-	2822081	2828235	NM_001030938	20.53
C20H20orf108	chr20	-	11990475	11993924	NM_001031493	20.52
PGAM1	chr6	-	23772831	23774828	NM_001031556	20.515
VAMP7	chr4	+	11274034	11289156	NM_001031121	20.445
SDCBP	chr2	+	115848932	115866259	NM_001031024	20.36
ACBD5	chr2	-	15870318	15897420	NM_001006356	20.345
STX17	chr2	-	91626576	91658317	NM_001031009	20.255
GTF3C6	chr3	-	68940807	68946226	NM_001031076	20.22
MESDC2	chr10	+	13930467	13936343	NM_001030551	20.21
SLC17A5	chr3	+	84208788	84234510	NM_001031086	20.2
PTPRC	chr8	-	2034798	2092242	NM_204417	20.175
DUSP10	chr3	+	19447982	19470254	NM_001031044	20.11
CYR61	chr8	-	16906547	16908610	NM_001031563	20.105
VLDLR	chrZ	+	27352766	27367737	NM_205229	20.1
SF3A2_dup2	chr28	-	1605529	1608833	NM_001004397_dup2	20.1
CCDC12	chr2	-	3737749	3771177	NM_001006353	20.095
LMBRD2	chrZ	-	10285617	10327766	NM_001031579	20.005
SSR1	chr2	+	65808875	65818550	NM_001006375	19.99
CBL	chr24	-	4256546	4282304	NM_204208	19.975
KLHL18	chr2	+	3872651	3895329	NM_001030960	19.95
SOCS5	chr3	+	28033834	28039372	NM_001127314	19.925
RPAP3	chr1	-	33222808	33237737	NM_001006231	19.855
CBLL1	chr1	+	15799755	15806217	NM_001007848	19.835
PCMT1	chr3	+	50108445	50144213	NM_001031525	19.825
MIR365-2	chr18	+	6437296	6437391	NR_031551	19.825
MRPL28	chr14	+	12762115	12766787	NM_001031359	19.805
ZW10	chr24	+	5606082	5614953	NM_204583	19.795
RNF34	chr15	+	5512942	5520955	NM_001006188	19.79
HAUS2	chr5	+	27906119	27910806	NM_001199667	19.79
WDR45L	chr18	+	3363620	3377967	NM_001007844	19.785
SUCLA2	chr1	-	172941354	172955443	NM_001006271	19.735
TRPC1	chr9	+	11615421	11636162	NM_001004409	19.69
TAB1	chr1	-	52567546	52575977	NM_001006240	19.675
RIPK1	chr2	-	67527226	67547158	NM_204402	19.635
LPL	chrZ	-	53399698	53408327	NM_205282	19.63
KIF3A	chr13	-	17537580	17556539	NM_001030622	19.56
MIR1626	chr1	+	5735270	5735359	NR_035114	19.55
BCL10	chr8	+	16997294	17005134	NM_001201487	19.465
METTL14	chr4	-	56527530	56551595	NM_001031148	19.45
ETV6	chr1	+	73725630	73888489	NM_001199273	19.44
STK25	chr9	-	6120720	6137449	NM_204374	19.355
PARK7	chr21	-	235472	244119	NM_204585	19.355
EXOC8	chr3	+	41621910	41624848	NM_001006404	19.295
C21H1orf144	chr21	+	4369762	4382207	NM_001030880	19.285
LOC429115	chr8	+	29563271	29574625	NM_001031565	19.285
STX16	chr20	-	11027894	11038403	NM_001006295	19.235
ACO2	chr1	-	51491244	51512148	NM_204188	19.14
MIR3523	chr13	-	8968882	8969047	NR_035337	19.09
SNRPE	chr26	+	1472138	1474003	NM_205250	19.06
NDUFA10	chr7	-	6517417	6557988	NM_001031247	19.045
NUP188	chr17	+	5959250	5986375	NM_001030690	19.02
WBSCR16	chr19	-	2594454	2608735	NM_001006212	18.98
SNRPD3	chr15	-	8682515	8685991	NM_001007838	18.92
C3H20orf7	chr3	-	13482778	13488070	NM_001012692	18.885
ARL6IP4	chr3	+	11289351	11294947	NM_001031470	18.88
EIF1AY	chr1	+	123267782	123275986	NM_001030804	18.855
RFK	chrZ	+	34085695	34089769	NM_001031605	18.79
PRPF3	chr25	-	1670097	1686926	NM_001031390	18.73
CRLF3	chr18	-	6614874	6628012	NM_001079719	18.68
MIR1778	chr13	-	12212334	12212406	NR_035279	18.65
HMGB1	chr1	+	179435631	179440901	NM_204902	18.62
ACP2	chr5	+	25292554	25298648	NM_001031548	18.615
IBA57	chr2	-	2196445	2200899	NM_001030958	18.595
CNP	chr27	+	4377953	4382889	NM_205050	18.59
TMEM38A	chr28	-	3838793	3843157	NM_001079758	18.555
TBC1D24	chr14	-	14675971	14700099	NM_001257271	18.555
ERH	chr5	+	30312547	30319569	NM_001006475	18.535
NECAP2	chr21	+	4382720	4389439	NM_001012837	18.53
ANP32B	chr28	+	1324070	1333276	NM_001030934	18.525
CSNK2A2	chr11	+	401655	422346	NM_001012691	18.525
NT5C3L	chr27	-	4327919	4332617	NM_001006334	18.525
LIMS1	chr1	+	140543193	140556647	NM_001001766	18.505
NFIL3	chrZ	-	43619445	43621029	NM_204618	18.49
MAPRE1	chr20	+	10214067	10222090	NM_001030860	18.46
ZDHHC5	chr5	-	18165280	18174477	NM_001039600	18.455
HMGN3	chr3	+	82198940	82223275	NM_001006412	18.415
FKBP1A	chr20	+	9797567	9797698	NM_204330	18.415
GANC	chr5	+	27796886	27816407	NM_001199665	18.4
CISD1	chr6	+	6314180	6323759	NM_001199529	18.38
FBXO8	chr4	-	45136921	45153740	NM_001006446	18.37
RMI2	chr14	-	9135906	9137531	NM_001006174	18.35
FOPNL	chr14	-	7688258	7693246	NM_001006170	18.34
RAC1	chr14	-	9036810	9050145	NM_205017	18.295
MIR20A	chr1	-	152248306	152248403	NR_031405	18.28
FAM108B1	chrZ	-	35299232	35316913	NM_001031423	18.245
SEPT9	chr18	+	3763496	3812282	NM_001030701	18.24
MIB2	chr21	-	2025268	2058322	NM_001006301	18.235
AP3M1	chr6	+	16462816	16479520	NM_001031227	18.21
ENAH	chr3	+	18409106	18495981	NM_204300	18.195
ADAT1	chr11	+	21850830	21872623	NM_001012779	18.145
CDKN3	chr5	-	59060988	59067001	NM_001252162	18.105
PLA2G7	chr3	-	112655573	112669249	NM_204969	18.1
PSPH	chr19	-	4836254	4846979	NM_001252272	18.035
VAMP1	chr1	-	80050790	80053646	NM_001039486	18.015
C1H22orf40	chr1	-	73513796	73539478	NM_001030772	18.005
LYPLA2	chr23	+	5859724	5863558	NM_001162382	17.955
VPS45	chr25	-	95861	123031	NM_001031593_dup1,NM_001031593_dup2	17.92
HMG20A	chr10	-	3842481	3903256	NM_001030394	17.83
HMGN2	chr23	-	132496	135894	NM_001079485	17.795
MKRN2	chr12	+	5141751	5151454	NM_204288	17.78
ADSL	chr1	-	51977354	51993080	NM_205529	17.74
KIAA1704	chr1	+	171909504	171924291	NM_001006270	17.73
WDR61	chr10	+	4671958	4679647	NM_001005805	17.725
SEPT7	chr2	-	46956494	47011997	NM_001012559	17.725
NKRF	chr4	+	16664299	16672586	NM_001012887	17.715
FDX1	chr1	-	183880120	183896597	NM_001198668	17.61
UTP6	chr18	-	6575494	6585267	NM_001006207	17.595
C1H21orf91	chr1	-	102781813	102798496	NM_204737	17.595
DCAF13	chr2	+	134874886	134898052	NM_001030948	17.555
VKORC1L1	chr19	+	4871770	4881893	NM_001001328	17.525
ACVR1	chr7	-	37894083	37907942	NM_204560	17.52
SPPL2B	chr28	+	546414	582728	NM_001030933	17.51
SLA	chr2	-	147512270	147526348	NM_204391	17.505
ZBED4	chr1	+	20100925	20105376	NM_001199541	17.43
PNPLA7	chr17	+	1984126	2099421	NM_001130742	17.395
SMAD2	chrZ	+	1290967	1331005	NM_204561	17.39
TCP11L1	chr5	+	5795337	5812334	NM_001199407	17.36
ANGEL2	chr3	+	22876187	22888226	NM_001031047	17.31
ACSL1	chr4	+	40834173	40871803	NM_001012578	17.295
YOD1	chr26	-	2425842	2429413	NM_001031499	17.205
C1H21orf33	chr1	+	113827940	113834954	NM_001030798	17.185
VPS41	chr2	-	49377949	49485343	NM_001012859	17.175
HEATR3	chr11	-	7018121	7039103	NM_001030569	17.175
CHM	chr4	+	8622348	8681696	NM_001031119	17.17
WDR70	chrZ	+	10937170	11080945	NM_001031450,NM_001195002	17.16
RUNX1	chr1	-	109473589	109621192	NM_205227	17.155
EXOC2	chr2	-	67705749	67835174	NM_001006376	17.12
DMTF1	chr1	-	7909052	7937944	NM_001080863	17.105
PELI1	chr3	-	9549138	9567020	NM_001012872	17.095
USPL1	chr1	-	179371081	179384218	NM_001162393	17.09
SLC2A8	chr17	+	11113792	11122569	NM_204375	17.06
SAP130	chr9	-	2432412	2453527	NM_001031301	17.03
SCFD1	chr5	+	36524468	36569134	NM_001199714	17.01
RNF113A	chr27	+	2689831	2695878	NM_001004396	16.99
PIK3CD	chr21	+	3457205	3480868	NM_001012696	16.96
CCDC43	chr27	-	1202328	1210569	NM_001007884	16.925
MIR1596	chr1	+	5887350	5887439	NR_035082	16.825
OSTM1	chr3	+	70177177	70188138	NM_001031077	16.775
FLNB	chr12	+	9089762	9170226	NM_001030341	16.77
TCF7L2	chr6	+	28510784	28683593	NM_001206510	16.75
MIR21	chr19	+	7322072	7322168	NR_031583	16.745
MIR1705	chr17	-	9510405	9510494	NR_035199	16.705
TRAPPC6B	chr5	-	39998572	40002391	NM_001252160	16.68
ARHGDIA	chr18	-	9880302	9889500	NM_001080871	16.665
TESC	chr15	+	11653004	11655419	NM_001080884	16.625
CFDP1	chr11	-	1959809	2010716	NM_001001189	16.6
C6H10orf57	chr6	+	6180971	6186094	NM_001199523	16.595
MCTS1	chr4	-	16513180	16521219	NM_001105675	16.58
GOT2	chr11	-	1452057	1460789	NM_205523	16.565
KATNB1	chr11	-	483523	501372	NM_001030559	16.55
USP6NL	chr1	-	6146734	6295357	NM_001030840	16.54
CLIP1	chr15	-	5866253	5918580	NM_204942	16.54
NEMF	chr5	-	60242485	60262819	NM_001252329	16.54
TEF	chr1	-	51548177	51563882	NM_205382	16.505
EWSR1	chr15	-	11488354	11510884	NM_001039267	16.485
AMD1	chr3	-	68963476	68980706	NM_001012569	16.48
ANKRD16	chr1	+	916987	933442	NM_001199314	16.415
SEC11A	chr10	+	365105	374270	NM_001005802	16.405
ITFG1	chr11	+	8131082	8202251	NM_001005840	16.395
C4H4orf29	chr4	+	35507647	35530357	NM_001031134	16.375
SLC30A6	chr3	-	34858807	34871560	NM_001006402	16.37
NRP1	chr2	+	13799693	13905996	NM_204782	16.37
MRPL21	chr5	-	1452105	1469268	NM_001199518	16.36
SDR16C5	chr2	-	114998137	115011843	NM_001031022	16.29
PPP2R2D	chr6	+	36781779	36808868	NM_001006507	16.185
HSPA13	chr1	-	101477457	101485065	NM_001030793	16.175
G2E3	chr5	+	36500735	36520664	NM_001012900	16.145
ANKMY2	chr2	-	28465050	28486016	NM_001030979	16.14
NUBP1	chr14	-	9338546	9343256	NM_001198641	16.13
GPATCH3	chr23	-	1763493	1768603	NM_001198540	16.125
FAM105A	chr2	-	78140484	78164589	NM_001079746_dup1,NM_001079746_dup2	16.12
CAMLG	chr13	-	16118438	16121456	NM_204962	16.1
RAD17	chrZ	+	62774071	62789979	NM_213584	16.095
E2F5	chr2	+	127428845	127441383	NM_001030942	16.06
TSPAN14	chr6	-	5415003	5437470	NM_001031218	16.05
SRRD	chr15	+	7380018	7381793	NM_001201445	16.05
HIST1H1C	chr1	+	50042930	50043699	NM_001040643	16.02
NAA25	chr15	-	6319717	6358654	NM_001030664	15.955
RWDD1	chr3	-	66426667	66435740	NM_001031075	15.905
MIR1729	chr15	+	769596	769666	NR_035227	15.885
MBNL3	chr4	-	3485812	3544306	NM_001012573,NM_001163338,NM_001163339,NM_001163340,NM_001163341,NM_001163342	15.85
TAF11	chr26	+	4104911	4108376	NM_001244905	15.815
MIR1673	chr15	+	756494	756593	NR_035166	15.805
TUBGCP2	chr6	-	10462517	10487523	NM_001006496	15.78
NCBP1	chrZ	-	68812310	68847098	NM_001031440	15.76
BIVM	chr1	-	146983796	147000433	NM_204251	15.75
NDUFS3	chr5	-	24930135	24934914	NM_001146332	15.74
MICALL1	chr1	-	53021170	53039327	NM_001201448	15.73
CKB	chr5	-	52833368	52841007	NM_205310	15.71
C1H11orf73	chr1	-	195064951	195073858	NM_001031412	15.695
NREP	chrZ	+	45606429	45625270	NM_205391	15.665
AAMP	chr7	+	24110112	24114536	NM_001079747	15.65
SCPEP1	chr18	+	6299672	6310410	NM_001012803	15.62
ARF6	chr5	+	60273584	60274061	NM_001081705	15.59
CYB5B	chr11	+	20907933	20921353	NM_001030581	15.585
GMPS	chr9	-	24497164	24518333	NM_001006556	15.565
PSIP1	chrZ	-	31672682	31708353	NM_001031610	15.5
MIR1804	chr4	+	47863649	47863731	NR_035307	15.445
PTPLAD1	chr10	+	20200032	20209676	NM_001007828	15.415
CD247	chr1	+	94935255	94985510	NM_206879	15.38
DR1	chr8	-	14625124	14637597	NM_001008478	15.355
MRPL45	chr27	+	3860703	3864374	NM_001193585	15.33
MIR1717	chr3	+	35031812	35031912	NR_035213	15.315
WDR5	chr17	+	7878391	7890170	NM_001006198	15.275
RHOG	chr4	-	2231929	2243539	NM_001012536	15.265
CD200R1_dup2	chr1	+	86766575	86787098	NM_001079484	15.24
TSEN2	chr12	+	5127298	5137435	NM_001030594	15.175
PHKG1	chr19	-	4862449	4867367	NM_001006217	15.145
ELP3	chr3	-	108485799	108570070	NM_001039293	15.095
FUBP1	chr8	+	19591030	19612139	NM_001006535	15.09
UBLCP1	chr13	-	10671222	10684036	NM_001030613	15.09
FAM98A	chr3	+	32284639	32300514	NM_001031057	15.065
DTNBP1	chr2	-	62397299	62465995	NM_001006372	15.065
RNF170	chrZ	-	52557396	52570420	NM_001177737	15.06
INVS	chr2	-	91490448	91576378	NM_204551	15.06
SRP68	chr18	+	4528117	4541596	NM_001006204	15.05
ACTR5	chr20	+	3726027	3736301	NM_001008446	15.02
MRPS18C	chr4	+	47924877	47927045	NM_001252311	15.02
TASP1	chr3	+	13522409	13594438	NM_001012790	15.01
C1H12orf73	chr1	+	56752368	56753648	NM_001135572	15.005
SMPDL3B	chr23	+	1424651	1430420	NM_001252280	15
TAF8	chr26	+	4876560	4884910	NM_001030923	14.99
UQCRFS1	chr11	-	8669418	8672771	NM_001005843	14.97
ARRDC1	chr17	+	2361839	2388459	NM_001031475	14.96
PEX13	chr3	+	2078126	2085296	NM_001199421	14.945
SH3GL1	chr28	-	2006349	2031964	NM_204529	14.94
KIAA0776	chr3	-	75492426	75514053	NM_001103201	14.925
POMT1	chr17	+	6847998	6861461	NM_001030685	14.875
KLHL20	chr8	+	5809822	5832789	NM_001031329	14.84
PGK1	chr4	+	13036098	13046979	NM_204985	14.835
ZNF341	chr20	-	2135304	2150010	NM_001030849	14.81
CAPZA1	chr26	+	3359017	3368964	NM_205515	14.795
SUCLG1	chr4	+	89378315	89393808	NM_001012892	14.77
RNF185	chr15	-	9342136	9351582	NM_001007840	14.765
MIR1689	chr19	-	9363453	9363556	NR_035182	14.755
RCAN3	chr23	+	6028731	6036037	NM_001030907	14.71
C19H17orf63	chr19	-	5789798	5818026	NM_001030718	14.705
GATA3	chr1	+	4344480	4367560	NM_001008444	14.705
NFYB	chr1	+	56685115	56691879	NM_205269	14.64
MIR23B	chrZ	+	41157406	41157491	NR_031496	14.64
UBE2K	chr4	-	71078890	71141749	NM_001031540	14.63
NDE1	chr14	+	7608539	7620641	NM_001006169	14.58
TNFAIP1	chr19	+	9273471	9285500	NM_001030726	14.555
LSG1	chr9	+	13919709	13931640	NM_001006549	14.53
ACAP2	chr9	+	13790330	13847996	NM_001006548	14.525
NAIF1	chr17	+	5455509	5458662	NM_001030692	14.525
MIR1685	chr2	+	24751266	24751360	NR_035178	14.525
GEMIN4	chr19	+	6873179	6880315	NM_001012610	14.52
UBE2N	chr1	-	46728774	46750488	NM_001012810	14.495
SRP9	chr3	-	18369190	18377483	NM_001097536	14.45
METAP1	chr4	+	61512267	61536257	NM_001031151	14.42
TBL1X	chr1	-	129005342	129166042	NM_001159754	14.415
GBE	chr1	-	51039513	51043445	NM_001008786	14.37
YWHAQ	chr3	-	99139517	99165554	NM_001006415	14.365
PDE4B	chr8	+	29305327	29315124	NM_001031291	14.365
TRIM39	chr16	+	137058	141079	NM_001006196	14.36
MRPS11	chr10	-	14861337	14864868	NM_001005821	14.3
MTMR8	chr4	+	11716305	11740319	NM_001012699	14.26
ZCCHC17	chr23	+	550946	564043	NM_206978	14.21
VAPA	chr2	-	100936925	100967393	NM_001080869	14.205
EPHA5	chr4	-	52562733	52762923	NM_205105	14.19
LANCL1	chr7	-	2789268	2804935	NM_001031245	14.185
ICMT	chr21	+	588694	592500	NM_001006298	14.185
TPM2	chrZ	+	8550287	8553846	NM_205446	14.18
KBTBD4	chr5	+	24938267	24943705	NM_001199645	14.17
LSM7	chr28	-	540993	546348	NM_001006337	14.15
CELF2	chr1	+	5927617	6073060	NM_204260	14.125
TMLHE	chr4	-	11092946	11110808	NM_001012575	14.11
DRG2	chr14	+	5020758	5029252	NM_001030634	14.06
CPSF6	chr1	+	37256467	37282365	NM_001039271	14.045
STIM1	chr1	-	199574924	199580277	NM_001030838	14.005
TSNAX	chr3	-	41489935	41506277	NM_001006403	13.98
LRRC45	chr18	-	4991013	5000508	NM_001079756	13.96
OXNAD1	chr2	+	34251529	34270804	NM_001199638	13.955
PQLC2	chr21	+	4686372	4692899	NM_001006304	13.935
MPL	chr8	+	20376338	20380285	NM_001001782	13.915
PLEKHJ1	chr28	+	1604050	1613894	NM_001031503	13.9
EXOSC10	chr21	-	4118846	4132959	NM_001012730	13.87
EBAG9	chr2	+	137879498	137898721	NM_001030949	13.87
CALCRL	chr7	+	1108694	1135271	NM_001163650	13.85
FOXP1	chr12	-	16478421	16653728	NM_001024827	13.845
PMS1	chr7	-	239919	281469	NM_001006508	13.83
KRIT1	chr2	-	22460367	22480714	NM_001030973	13.8
SOCS6	chr2	-	95938797	95942000	NM_001127312	13.705
GORASP2	chr7	-	19629974	19637107	NM_001012594	13.7
HIST2H2AC_dup2	chr1	-	50044294	50044681	NM_001079475_dup2	13.69
MTF2	chr8	-	14689878	14713292	NM_204508	13.655
NFRKB	chr24	+	1563539	1580761	NM_001198556	13.645
LOC693265	chr12	-	811981	813866	NM_001044688	13.585
MRPS33	chr1	-	59082645	59087543	NM_001198650	13.56
MIR1781	chr14	-	3330762	3330854	NR_035282	13.525
MIR456	chr3	-	32679710	32679821	NR_031586	13.49
TRIM8	chr6	+	24706987	24725664	NM_001031233	13.485
MED6	chr5	+	29702647	29711185	NM_001159425	13.475
PIK3CG	chr1	+	15390286	15418411	NM_001199538	13.46
GARS	chr2	-	4262091	4285376	NM_001031510	13.445
HS2ST1	chr8	-	16540396	16610554	NM_204481	13.44
ENO1	chr21	-	3197152	3209544	NM_205120	13.425
FANCD2	chr12	-	2583819	2629840	NM_001039261	13.42
DERL3	chr15	-	8257576	8262050	NM_001030666	13.41
TMEM68	chr2	-	114645704	114665389	NM_001031021	13.395
WBSCR22	chr19	+	73358	78108	NM_001039332	13.395
VGLL4	chr12	-	4695253	4741075	NM_001030593	13.36
PRR5	chr1	+	71888375	71975018	NM_001029980	13.355
TMC7	chr14	-	8695807	8712942	NM_001030641	13.345
MIR1578	chr5	-	57724751	57724817	NR_035063	13.345
RUFY1	chr13	-	13676786	13697319	NM_001257269	13.34
ROCK1	chr2	-	105321687	105399548	NM_001199448	13.325
NRG1	chrZ	-	52836616	52938466	NM_204117	13.325
UBL3	chr1	+	179612550	179669473	NM_001012829	13.32
ARHGAP25	chr22	-	299045	315601	NM_001030883	13.31
FAS	chr6	+	20340538	20352851	NM_001199487	13.31
YWHAB	chr20	-	5206921	5219910	NM_001006289	13.265
MIR2129	chr14	+	4018489	4018572	NR_035333	13.265
NONO	chr4	-	2255310	2269715	NM_001031532	13.23
ATG7	chr12	+	4585676	4674522	NM_001030592	13.2
CMPK1	chr8	+	22661517	22674010	NM_001031564	13.195
MID1IP1	chr1	-	116300244	116301246	NM_213575	13.19
GDI2	chr1	+	941252	949319	NM_205004	13.19
ADCK3	chr3	-	13349537	13381377	NM_001199413	13.175
POLD3	chr1	-	200758968	200790002	NM_001006284	13.175
NADSYN1	chr5	-	1680061	1697704	NM_001006465	13.165
TBC1D14	chr4	+	82869181	82897943	NM_001252314	13.165
CCDC61	chr9	-	4456690	4460953	NM_001006546	13.12
CHST10	chr1	-	137240246	137256719	NM_001030343	13.11
ETFA	chr10	+	4298859	4330531	NM_001030543	13.085
SETD3	chr5	-	50436085	50489422	NM_001006486	13.085
CYCS	chr2	-	31693796	31694280	NM_001079478	12.995
SERPINE2	chr9	-	9384818	9409408	NM_001083920	12.975
NEIL1	chr10	+	3502248	3507190	NM_001080876	12.935
NOC2L	chr21	+	2871079	2904474	NM_001030876	12.915
LRRC57	chr5	-	27901335	27906066	NM_001199668	12.91
CHORDC1	chr1	+	191849848	191862268	NM_001030832	12.905
EIF2C3	chr23	-	4478187	4499985	NM_001030900	12.89
POLH	chr3	-	32113336	32121563	NM_001001304	12.865
MIR29A	chr1	+	3236329	3236417	NR_031391	12.765
PUS10	chr3	-	2043413	2077790	NM_001199449	12.725
SUGP2	chr28	+	2764650	2775181	NM_001195569	12.72
PSMG1	chr1	-	111382068	111390997	NM_001012543	12.72
ENSA_dup1	chr25	+	1618799	1619952	NM_001007965_dup1	12.665
DAD1	chr27	+	71909	74671	NM_001007473	12.61
EHD3	chr3	-	7615214	7640401	NM_001031040	12.575
NR13	chr10	+	10154230	10156837	NM_204522	12.575
ATP6AP1	chr1	+	24118922	24173200	NM_001252611	12.51
[truncated: 3,480 more rows]
