# Supplementary material for: The chicken erythrocyte epigenome
Source: Epigenetics Chromatin. 2016 May 24;9:19. doi: 10.1186/s13072-016-0068-2 (PMC4879735; doi:10.1186/s13072-016-0068-2)
Supplement: Supplementary file 3 — 10.1186/s13072-016-0068-2 Validation of RNA-seq data by RT-qPCR. Comparison of RPKM values from RNA-seq analyses with RNA levels determined by RT-qPCR assays for specific genes. Transcript levels were normalized to 18S rRNA levels. * Three RT-qPCR assays were done on three different RNA preparations from Sample 3. [file 13072_2016_68_MOESM3_ESM.xlsx]

## Sheet: Sheet1
	RPKM from RNA-seq		RNA levels from RT-qPCR
	Sample s1	Sample s2	Sample s3*			Sample s4	Sample s5
			Repeat 1	Repeat 2	Repeat 3
HBG2	155037	169112	4.327	4.408	4.112	5.17	5.409
FTH1	10378.4	10379.5	0.266	0.233	0.319	0.272	0.232
CA2	13205.4	13191.7	0.17	0.266	0.283	0.163	0.146
HDAC2	46.41	40.96	0.001	0.001	0.002	0	0
PRMT7	11.94	10.14	0.001	0.001	0.001	0	0
