# Supplementary material for: The chicken erythrocyte epigenome
Source: Epigenetics Chromatin. 2016 May 24;9:19. doi: 10.1186/s13072-016-0068-2 (PMC4879735; doi:10.1186/s13072-016-0068-2)
Supplement: Supplementary file 5 — 10.1186/s13072-016-0068-2 Sense and antisense transcript reads for the 1095 genes from the galGal3 RefSeq database belonging to the first 20th-percentile. [file 13072_2016_68_MOESM5_ESM.xlsx]

## Sheet: Sheet1
Gene	Chr	Strand	Start	End	Sense reads/gene	Antisense reads/gene	Antisense / sense %
HBAA	chr14	+	12729707	12730496	593842	5168.5	0.00870349
HBM	chr14	+	12726701	12727536	330154	1912	0.00579124
MIR3528	chr17	+	8404341	8404438	52127.5	41.5	0.000796125
HBG2	chr1	+	199436905	199442000	336370	3279.5	0.00974967
MIR1563	chr12	+	738667	738738	41972.5	161.5	0.00384776
MIR3538-2	chr1	?	?	?	22135	10.5	0.000474362
MIR3535	chr9	-	16372627	16372709	20324	199	0.00979138
MIR1434	chr28	+	1055203	1055280	6410.5	288	0.0449263
MIR3536	chr25	+	1478484	1478562	6280	84	0.0133758
MIR193B	chr14	+	759452	759535	5848.5	8.5	0.00145336
MIR451	chr19	-	5823967	5824036	4196	24	0.00571973
MIR2188	chr22	-	2684925	2685094	8526	13	0.00152475
CA2	chr2	+	127587511	127603758	68630	768.5	0.0111977
FTH1	chr5	-	18042641	18047153	32628	200	0.0061297
MIR3540	chr10	+	12751613	12751675	2204.5	17.5	0.00793831
RPS3A	chr4	+	34368753	34372136	14780.5	42	0.00284158
HSPA2	chr5	-	55409840	55412160	35805	266.5	0.00744309
SAT1	chr1	-	121771898	121775847	14714	160	0.010874
HBE1	chr1	+	199436937	199438083	6320	107	0.0169304
ITM2A	chr4	-	1454024	1463005	23974.5	187	0.00779995
IFRD1	chr1	-	28722343	28732937	22347	200	0.00894975
TPT1	chr1	-	172044504	172048430	8287	96.5	0.0116447
NCOA4	chr6	+	3761445	3770224	33429.5	320.5	0.00958734
RHAG	chr3	+	111573998	111585157	14871	142.5	0.00958241
EIF5	chr5	+	52729412	52736425	17249	142	0.00823236
BNIP3L	chr22	-	528197	542276	32134	324.5	0.0100983
ISG12-2	chr2	+	92043571	92046962	3553	29	0.00816212
SPTAN1	chr17	+	5766711	5812561	50645.5	471	0.00929994
BF2_dup2	chr16	-	50367	51875	5003	51	0.0101939
MIR92	chr1	-	152248069	152248147	120	0	0
HSP90AA1	chr5	-	51983679	51988436	8764.5	89	0.0101546
MIR1454	chr3	-	58701685	58701785	642	5	0.00778816
MIRLET7G	chr12	-	2809077	2809160	194.5	0.5	0.00257069
SKP1	chr13	+	16355076	16363289	9728	125.5	0.0129009
EEF1A1	chr3	+	84252816	84257460	9636	75.5	0.0078352
IFI27L2	chr23	+	4664701	4665614	2240	24.5	0.0109375
TUBB1	chr20	-	10839421	10844439	17568	149.5	0.00850979
HNRNPH1	chr13	+	13660041	13675749	13153.5	99	0.00752651
NT5C3	chr2	+	48041580	48053721	8916	96.5	0.0108232
SLC38A2	chr1	-	32777740	32793469	28349	289	0.0101944
NFE2L2	chr7	+	16905966	16922637	12992.5	183.5	0.0141235
BTG1	chr1	-	46282644	46285175	8092	62	0.00766189
BF1	chr16	-	50514	51875	3917	40	0.0102119
DDX3X	chr1	-	115609205	115627183	23180.5	231.5	0.00998684
WBP4	chr1	+	170109126	170131041	23334	331	0.0141853
PNRC1	chr3	-	78545061	78547319	8620	102.5	0.011891
SGK1	chr3	+	58129916	58135484	10993	138	0.0125534
H3F3C	chr3	-	18256331	18259608	1266	10.5	0.00829384
IRF1	chr13	-	17453124	17459814	8170.5	77.5	0.00948534
LOC422090	chr18	+	9824612	9825618	3347	62.5	0.0186734
TFRC	chr9	+	16044795	16053740	9380.5	73.5	0.0078354
UBE2D3	chr4	-	62741265	62764553	7933	79.5	0.0100214
ATF4	chr1	-	52501042	52503978	5821	88	0.0151177
PPP1CB	chr3	-	28415918	28446283	4549.5	33.5	0.00736345
FXR1	chr9	-	18236606	18259966	10357.5	92.5	0.00893073
EPAS1	chr3	+	27794885	27826490	8995.5	92.5	0.0102829
SRSF5	chr5	-	30163795	30168433	6054	87	0.0143707
MCL1	chr25	+	1660134	1662330	4907.5	35	0.00713194
TXN	chrZ	-	65067560	65073529	2231.5	18	0.00806632
H3F3C	chr18	+	4698468	4700927	3619.5	47.5	0.0131234
PHOSPHO1	chr27	+	3378977	3382733	3239	24.5	0.00756406
MIR3526	chr3	+	16500329	16500444	365	6.5	0.0178082
B-G_dup1	chr16	+	84812	89079	2548.5	52.5	0.0206004
MXI1	chr6	+	27285985	27328967	7229	64	0.00885323
VIM	chr2	-	19728507	19735564	4407.5	26.5	0.00601248
RDX	chr1	+	183923285	183950291	5791	71	0.0122604
CTSD	chr5	+	15225773	15236942	4118	36.5	0.00886353
TAL1	chr8	-	22631612	22638449	4474.5	40.5	0.00905129
RPS8	chr8	+	21479963	21484357	2100	16	0.00761905
BRD2	chr16	-	72222	81200	5853	42	0.00717581
CYB5A	chr2	+	94287666	94298980	4311.5	45	0.0104372
ITPK1	chr5	-	47359140	47492853	20117	198.5	0.00986728
HSP25	chr27	+	4486393	4487253	2325.5	26	0.0111804
RPLP1	chr2	+	151341216	151342368	1169.5	15.5	0.0132535
PSAP	chr6	-	13023611	13044767	10556	80	0.00757863
EPB41	chr23	+	2908244	2969177	7859	79.5	0.0101158
MIR181A-1	chr8	+	2001560	2001664	285	0	0
MIR1783	chr12	+	9044609	9044710	261	0	0
TRNAU1AP	chr2	-	63224187	63234661	3476.5	31	0.00891701
TCP11L2	chr1	-	55927382	55938688	5537.5	72.5	0.0130926
LAPTM4A	chr3	-	104330536	104343340	2252	10.5	0.00466252
RPSA	chr2	-	44378629	44383377	2738	17.5	0.00639153
KPNA4	chr9	+	23677940	23701604	8639	107	0.0123857
OAZ1	chr28	-	1566530	1568098	2057	21.5	0.0104521
MIR15B	chr9	-	23742965	23743056	132	0	0
RPS4X	chr4	+	1862594	1865074	1482	11.5	0.00775978
RPL11	chr23	+	5837002	5839342	1142.5	7	0.00612691
SBNO1	chr15	+	5047035	5076553	13027.5	156	0.0119747
EEF2	chr28	+	1051727	1059663	7266.5	48	0.00660566
HSPA8	chr24	+	3111091	3116502	4923.5	32	0.00649944
TXNRD1	chr1	-	56627717	56653900	7999	94	0.0117515
MBNL1	chr9	-	24950162	24980528	9191	91.5	0.00995539
RPL39	chr4	+	16633042	16635306	847.5	6	0.00707965
ITGB1BP3	chr10	-	12391571	12394023	2379.5	27	0.0113469
MIR103-2	chr4	-	91906888	91906971	206	0	0
TMEM183A	chr26	-	905313	917068	3649.5	28.5	0.00780929
MORC3	chr1	+	110089173	110116965	10616.5	140	0.013187
BSG	chr28	+	2166722	2175357	3889.5	46	0.0118267
PCMTD1	chr2	-	112942519	112988563	7937.5	71.5	0.00900787
B-G_dup2	chr16	-	230387	250501	3700.5	60	0.016214
TACC3	chr4	-	86906001	86921633	6202.5	71	0.011447
MIR30C-1	chr23	+	5249636	5249725	205	0	0
EIF1	chr27	+	4298435	4300249	2530.5	32.5	0.0128433
RPLP0	chr15	+	9699636	9702332	1601	11	0.00687071
C26H6orf106	chr26	+	4144091	4175943	9464.5	97.5	0.0103017
EIF4A2	chr9	+	17295317	17302173	3747	30.5	0.00813985
ITPKA	chr5	+	26826564	26860645	4362.5	51.5	0.0118052
SYNM	chr10	+	18889793	18924663	16735	202.5	0.0121004
SLC6A6	chr12	+	11251618	11301059	4781	55	0.0115039
MIR365-1	chr14	+	764270	764355	176.5	6.5	0.0368272
C4BPA_dup2	chr26	+	2498398	2509349	3378	33.5	0.00991711
KIAA1191	chr13	+	10487313	10495069	5326.5	44	0.00826058
RPL4	chr10	-	20668330	20673652	2793.5	18.5	0.00662252
MIR1661	chr2	-	19733986	19734047	112.5	3	0.0266667
LAMP1_dup2	chr1	-	141725551	141743181	3127.5	28.5	0.00911271
UBE2H	chr1	-	722840	742683	4824	57	0.0118159
RPS27A	chr3	+	12686	14950	904	8.5	0.00940265
DDX5	chr18	-	6896655	6904115	5008	57.5	0.0114816
HNRNPAB	chr13	-	14482747	14505745	2472.5	29.5	0.0119312
MYOD1	chr5	+	13283711	13286804	2343.5	21	0.00896096
MIR1787	chr12	+	8996101	8996191	158	5	0.0316456
ACTB	chrUn_random	+	20438260	20439143	1199.5	12	0.0100042
MIR140	chr11	+	21030640	21030735	155.5	0	0
RPS3	chr1	-	200048854	200055870	1429.5	5.5	0.0038475
ARIH1	chr10	+	1012291	1061448	3345.5	37	0.0110596
XBP1	chr15	-	7957482	7960608	2821.5	12	0.00425306
TRIM59	chr9	+	23706345	23713670	5405	54	0.00999075
ADA	chr20	+	5320187	5332822	4279	38.5	0.00899743
H1F0	chr1	-	53073883	53079989	10002	103.5	0.0103479
TMSB4X	chr1	-	126774227	126774748	354	3	0.00847458
BF2_dup1	chr16	-	50367	51875	842	11.5	0.013658
HEBP1	chr1	-	50117979	50125098	4693	38	0.00809717
DNAJB9	chr1	-	30213367	30221863	5319.5	47.5	0.00892941
HERC2	chr1	+	134617866	134722450	23227	222.5	0.00957937
EIF3E	chr2	-	137431311	137452249	2372.5	21	0.00885142
RPL37A	chr7	-	24873705	24875755	438.5	7	0.0159635
YME1L1	chr2	-	15827678	15844651	6036.5	72	0.0119274
CSDA	chr1	+	81463344	81503689	2022	28	0.0138477
JAK2	chrZ	+	28062562	28146011	5264.5	44	0.00835787
EDF1	chr17	+	932045	935223	1499	16.5	0.0110073
RPL19	chr27	+	4012007	4015020	976.5	6	0.00614439
MIRLET7F	chr12	-	6302496	6302583	135	0.5	0.0037037
LPIN2	chr2	+	104103021	104152635	4064	48	0.011811
MIR181A-2	chr17	+	10218496	10218587	145.5	0	0
TBX22	chr4	+	1492763	1497990	299	1.5	0.00501672
YY1	chr5	+	50999597	51022607	2575	38	0.0147573
HBP1	chr1	+	15534401	15546735	2390	19.5	0.008159
TCF12	chr10	-	8404985	8517607	6010.5	60.5	0.0100657
GHITM	chr6	-	4108924	4113570	2617.5	18	0.00687679
PNPLA2	chr5	-	16838464	16868661	2264	20	0.00883392
BIRC2	chr1	-	186919505	186929678	6531	61.5	0.00941663
NFS1	chr20	+	1028202	1040388	4289.5	62.5	0.0145705
TRIM27_dup1	chr16	+	122458	126409	2434.5	23.5	0.00965291
IL15	chr4	+	31129924	31162068	1108	16.5	0.0148917
TLX3	chrZ	+	967140	968404	419.5	2	0.00476758
LOC768701	chr15	+	7188398	7209605	4472.5	54.5	0.0121856
MIR22	chr19	-	5352095	5352195	41	0.5	0.0121951
MIR1571	chr11	+	20363858	20363956	139	0	0
ITM2B	chr1	+	173006060	173031338	1067	9.5	0.00890347
GSTA3_dup1	chr3	+	91190845	91198881	1118	18.5	0.0165474
CISH	chr12	-	1736929	1741989	1701.5	15	0.00881575
SOD1	chr1	+	108112865	108117305	890	9.5	0.0106742
FOS	chr5	+	40634391	40635384	1251.5	11	0.00878945
RPL13	chr11	+	20693000	20697255	903	4.5	0.00498339
HAGH	chrUn_random	+	25015499	25015709	1316.5	6	0.00455754
MST4	chr4	+	3420718	3448119	3885	58	0.0149292
ADAL	chr10	+	7202556	7212097	2169	30.5	0.0140618
TUBB2C	chr17	-	2276960	2279058	2103.5	22.5	0.0106965
RPL22	chr21	+	599513	601779	508.5	9	0.0176991
API5_dup1	chr5	+	20399076	20403021	1130.5	7.5	0.00663423
17.5	chr1	+	34420434	34444453	1081.5	9.5	0.0087841
CD93	chr3	+	3257362	3259729	2975	26	0.0087395
HAGHL	chr14	-	6064648	6069153	3314.5	27	0.00814603
TMEM184B	chr1	+	52894655	52919170	4496.5	37.5	0.00833982
MIR147-1	chr10	+	12334921	12334991	84	1.5	0.0178571
MIR144	chr19	-	5824122	5824207	100	1.5	0.015
EIF4G2	chr5	+	9709025	9720898	4962	57.5	0.0115881
MXD1	chr22	+	2860585	2866188	4477	56	0.0125084
SRSF1	chr19	+	8667063	8671119	3117	48.5	0.0155598
MIR16C	chr4	-	4048688	4048759	37	0	0
NUCB2	chr5	+	12912557	12938199	2368.5	27.5	0.0116107
MIR16-1	chr1	-	173700350	173700434	91.5	0	0
OSTC	chr4	-	39013809	39018520	1275.5	13.5	0.0105841
RPS15	chr28	+	2552981	2554253	537	1	0.0018622
RPL5	chr8	-	14745905	14752218	1194	9	0.00753769
ARGLU1	chr1	+	145236645	145246855	1999	34	0.0170085
CD69	chrUn_random	+	36186502	36187658	957	7.5	0.00783699
ST6GAL2	chr1	-	139929512	139951719	2844.5	24.5	0.00861311
RPL7A	chr17	+	7532203	7535326	949.5	9.5	0.0100053
CD99	chr1	-	132661353	132685301	1010	8	0.00792079
TAP2	chr16	-	42105	45339	1572	11.5	0.00731552
RPS10	chr26	+	4209891	4216177	611.5	5	0.00817661
GLRX5	chr5	+	48537538	48543879	2498	35.5	0.0142114
RBM5	chr12	+	2956103	2971523	3344.5	43.5	0.0130064
PUM2	chr3	-	104495276	104538316	3806	42	0.0110352
HNRNPA2B1	chr2	-	32117296	32127841	1905.5	36.5	0.0191551
RHD	chr23	+	2670490	2686228	1607.5	19.5	0.0121306
PSMA4	chr10	-	4589003	4594111	1280	17.5	0.0136719
AMPD3	chr5	-	9877375	9902985	2779	22.5	0.00809644
CDKN1B_dup1	chr1	+	74441099	74447141	938.5	12	0.0127864
AP2A2	chr5	-	16149934	16192834	6093	47	0.00771377
RPL7	chr2	-	122516735	122523351	888.5	9	0.0101294
RMND5A	chr4	+	88868904	88890117	2325.5	31.5	0.0135455
RNF103	chr4	-	88846292	88863778	2680.5	20.5	0.00764783
SAP18	chr1	-	182921713	182924013	615	2	0.00325203
HMOX1	chr1	-	54136214	54141675	921.5	5	0.00542594
PABPC1	chr2	-	133697038	133743323	3957	69	0.0174375
TAX1BP1	chr2	+	32879734	32930845	3270	40.5	0.0123853
BSDC1	chr23	-	5452428	5458843	3116	28.5	0.00914634
RPL32	chr12	-	20121793	20124538	741.5	9	0.0121376
BAG5	chr5	-	52919483	52924438	4623	45.5	0.00984209
MIR223	chr4	+	232948	233048	72	1	0.0138889
RPS6	chrZ	-	33519933	33523885	836.5	9.5	0.0113568
CCPG1	chr10	+	9083001	9102123	2869.5	43.5	0.0151594
RBM24	chr2	+	63053767	63064867	2538.5	48	0.0189088
SLC25A6	chr1	+	133256378	133259778	1200	12.5	0.0104167
LAMP1_dup1	chr1	-	141725551	141743181	397.5	2.5	0.00628931
ATP5B	chrE22C19W28_E50C23	+	894182	895115	441	2	0.00453515
TBC1D15	chr1	+	38343470	38371483	2802.5	36	0.0128457
UBE2A	chr4	-	16676639	16683718	429.5	4.5	0.0104773
C6H10orf46	chr6	-	31297393	31337386	2155.5	24	0.0111343
KPNA6	chr23	-	5433440	5449501	2819.5	22.5	0.00798014
ZC3H11A	chr26	+	479573	493561	2192.5	21	0.00957811
RBL2	chr11	-	5083248	5103344	1751.5	15.5	0.00884956
PON2	chr2	-	23807425	23827637	5260	41.5	0.00788973
CCNL2	chr21	+	2196316	2204643	2186	22	0.010064
MIRLET7I	chr1	+	34895686	34895770	58.5	0.5	0.00854701
CLTC	chr19	+	7239506	7261769	5040.5	41	0.00813411
ELF1	chr1	-	170022657	170108996	2962.5	24	0.00810127
GNB2L1	chr16	+	110333	113797	977	7.5	0.00767656
SRSF6	chr20	-	69283	74352	2062.5	14	0.00678788
ACOT9	chr1	+	121778559	121800278	3114.5	35.5	0.0113983
CST3	chr3	+	16498155	16500491	702.5	9	0.0128114
VCP	chrZ	-	7931928	7954971	2649.5	18	0.00679373
RPL37	chrZ	-	12331788	12334419	466.5	2	0.00428725
GMPR	chr2	+	62658092	62689291	1815	23.5	0.0129477
MIR24	chrZ	+	41158174	41158242	25.5	0.5	0.0196078
SLC46A3	chr1	+	180062317	180076085	3393.5	49.5	0.0145867
MLX	chr27	+	4613603	4616680	1760	20	0.0113636
CR1L	chr26	+	2469318	2475028	1467	12.5	0.00852079
FAM126A	chr2	-	30925909	30963487	3057.5	35.5	0.0116108
CSDE1	chr26	-	3742618	3760175	3669.5	40.5	0.0110369
TOP2B	chr2	-	37832495	37894040	4748.5	61	0.0128462
ASB6	chr17	-	6201184	6206196	2403.5	15	0.0062409
VCPIP1	chr2	-	119530679	119544005	4200	29.5	0.00702381
ERAL1	chr19	-	5819256	5823279	1417	11	0.00776288
USP48	chr21	+	6717020	6741576	2709.5	24.5	0.00904226
AP2M1	chr9	+	16927766	16950469	1934.5	16.5	0.00852934
RPL9	chr4	+	71289540	71295690	623	2.5	0.00401284
ADRM1	chr20	+	7803912	7810847	986.5	9	0.00912316
SELT	chr9	-	25208761	25214435	1256	3	0.00238854
MAP1LC3B	chr11	+	19752537	19764116	1659.5	15.5	0.00934016
EDEM1	chr12	+	19253531	19263549	1698.5	20.5	0.0120695
COX4I1	chr11	-	19631520	19635731	565.5	4	0.00707339
SOD2	chr3	+	47509330	47516570	876	9	0.010274
PCNA	chr22	+	341130	343721	625	5.5	0.0088
IRF2	chr4	+	40941771	40965995	1616	19.5	0.0120668
MIR142	chr19	-	496982	497070	71.5	2.5	0.034965
NFIA	chr8	+	27824187	28056676	1774.5	23	0.0129614
HPGDS	chr4	-	38364188	38391036	736.5	8	0.0108622
RABGAP1L	chr8	-	7438680	7625323	2843	29	0.0102005
RPL35	chr17	-	10244732	10246059	363.5	8	0.0220083
DNAJA2	chr11	+	8266731	8277667	1072.5	7.5	0.00699301
GFI1B	chr17	+	7406091	7414965	1039	12.5	0.0120308
UBE2R2	chrZ	+	6817154	6872776	966.5	18	0.0186239
IREB2	chr10	-	4602942	4622738	2528.5	20.5	0.00810757
EPS15	chr8	-	24801108	24843408	3653	45.5	0.0124555
JAK1	chr8	-	28989754	29042651	2953.5	31.5	0.0106653
RPL30	chr2	-	132392733	132395801	273	3.5	0.0128205
APBB1IP	chr2	-	16054536	16112353	1728	15	0.00868056
API5_dup2	chr5	+	20399076	20403021	1151	13	0.0112945
LMO2	chrUn_random	-	6448667	6455405	768	11	0.0143229
PDE3B	chr5	+	11409885	11484468	2509	37.5	0.0149462
PIAS1	chr10	+	21271904	21300780	1376	11	0.00799419
USP4	chr12	-	2637962	2667530	2453	18.5	0.00754179
HIGD1A	chr2	-	1969109	1974509	1087.5	11	0.0101149
PSMD9	chr15	+	5740924	5743647	1034.5	9.5	0.00918318
UBE2L3	chr15	+	348583	356664	767	9.5	0.0123859
BG2	chr16	-	194395	235950	727.5	17	0.0233677
RNF114	chr20	-	13850752	13855844	1942.5	17	0.00875161
FLOT2	chr19	-	5826440	5838008	1719.5	10.5	0.00610643
STAT1	chr7	-	8878636	8898622	2903	28	0.00964519
CNBP	chr12	+	5253628	5262898	1088.5	15	0.0137804
RNF11	chr8	+	24721976	24749502	1313.5	29.5	0.0224591
PSME4	chr3	+	2876709	2935391	4080	34	0.00833333
FBXO18	chr1	-	891749	914134	2250.5	13	0.00577649
MIR29B-2	chr26	-	2512568	2512648	58	0.5	0.00862069
FBXO32	chr2	-	143695678	143720333	3361	19.5	0.00580184
USP47	chr5	-	9110884	9164482	3952.5	32	0.00809614
LSM14A	chr11	+	11670871	11689997	1546.5	16	0.0103459
TMEM59	chr8	-	25881135	25889363	1355.5	9	0.00663962
FTL	chr5	+	13275440	13278776	780.5	10	0.0128123
GTF2H5	chr3	+	53785643	53790123	801.5	7.5	0.00935745
BTBD9	chr3	+	30738004	30848938	1720	23	0.0133721
MIR30D	chr2	-	148337262	148337326	44.5	0	0
ZNF593	chr23	-	213354	214554	454	4.5	0.00991189
IFIH1	chr7	+	22606881	22635561	2475	36	0.0145455
NDEL1	chr18	+	1663248	1686261	1082.5	13	0.0120092
IFNGR1	chr3	+	56734306	56753051	1395	13.5	0.00967742
TP53INP1	chr2	-	131156614	131167500	2886.5	27.5	0.00952711
TNFRSF10B	chr22	+	1282713	1285576	656.5	8	0.0121858
CALM	chr3	-	28337190	28349438	647.5	5.5	0.00849421
CAST	chrZ	-	55902660	55957486	1586.5	17.5	0.0110306
CHMP7	chr22	-	1265635	1274713	2009.5	18	0.00895745
EIF3H	chr2	-	140871170	140953283	826	9	0.0108959
SSBP3	chr8	-	25924360	25974662	856	6.5	0.00759346
PSMA3	chr5	-	57844568	57853136	639	6	0.00938967
TAPT1	chr4	+	79379461	79419015	2264.5	32	0.0141312
RPL3	chr1	+	52599798	52610317	782	11.5	0.0147059
WIPI2	chr14	+	4065856	4086668	1246	11.5	0.00922953
NR3C1	chr13	-	17984147	18034839	1689	10.5	0.0062167
MIR106	chr4	-	3970358	3970439	49.5	0	0
SUMO2	chr18	-	10640126	10646794	708	13	0.0183616
MAP2K3	chr14	-	4509004	4522146	960	13	0.0135417
RPL29	chr12	+	531575	534472	577.5	2.5	0.004329
NRD1	chr8	-	24917940	24941754	2217.5	27.5	0.0124014
FAM177A1	chr5	+	38473641	38488336	1654	24	0.0145103
LOC772071	chr4	-	14328606	14352886	2026.5	18	0.00888231
E2F1	chr20	+	2167957	2170027	900.5	3.5	0.00388673
ACTG1	chr10	+	1891945	1893482	779	19	0.0243902
METAP2	chr1	+	47433954	47448737	1075	14	0.0130233
PDK3	chr1	-	121541230	121591416	1495.5	10.5	0.00702106
CD47	chr1	-	90711198	90730204	1063.5	8.5	0.00799248
PAPOLA	chr5	+	48952741	48992572	1797	26	0.0144686
MIR30E	chr23	+	5248413	5248509	51	1	0.0196078
RAB18	chr2	-	15707878	15720957	1103.5	8	0.00724966
IGF2R	chr3	-	47356788	47411223	5512	47	0.00852685
PDCD10	chr9	+	22157190	22168715	759.5	10.5	0.0138249
DNAJB6	chr2	+	8603659	8653381	1533.5	21	0.0136942
TAOK3	chr15	+	10089279	10157868	1897	22	0.0115973
PSMB7	chr17	-	10091691	10111466	565	8.5	0.0150442
RAB5A	chr2	+	35783172	35800927	1319.5	15	0.0113679
HBXIP	chr26	-	1220031	1222791	384	2.5	0.00651042
TRDMT1	chr2	+	19749599	19778353	1066.5	11	0.0103141
C1H11orf75	chr1	+	190167835	190196632	622	10.5	0.016881
RFFL	chr19	+	4449791	4474760	1996.5	22.5	0.0112697
ATP6V0A1	chr27	+	4585403	4607653	1398.5	10	0.00715052
SLC25A3	chr1	+	48554808	48563005	693.5	10	0.0144196
PIP5K1B	chrZ	+	34139949	34236768	1480.5	15.5	0.0104694
IRF7	chr5	+	16950070	16954585	1062.5	6.5	0.00611765
GNB1	chr21	+	1907992	1941799	1727	22	0.0127389
PSMD5	chr17	-	8970659	8977372	1853	14.5	0.00782515
PPP2CA	chr13	+	16330226	16346270	1016.5	10.5	0.0103296
RPS14	chr13	+	13218569	13223073	1113.5	10	0.00898069
ARNT	chr25	-	1796212	1818277	1640	10	0.00609756
SLC35B1	chr27	+	3026827	3029939	701.5	8	0.0114041
RNF13	chr9	-	25338075	25367113	1312	14	0.0106707
RPL27	chr27	+	4737557	4739819	246	6	0.0243902
CSNK1A1	chr13	-	8389985	8421793	643	5.5	0.00855365
CDC2L1	chr21	+	1995301	2007412	1242	13	0.010467
STRBP	chr17	-	9612506	9664360	1519.5	19	0.0125041
LBR	chr3	+	18522830	18537601	1121.5	14.5	0.0129291
LY75	chr7	+	23470580	23509171	2886	30.5	0.0105683
RHOA	chr12	-	2673482	2679747	969.5	7	0.00722022
MEMO1	chr3	+	34923722	34949296	803.5	12	0.0149347
PAIP2	chr13	-	2192056	2200948	897.5	12.5	0.0139276
CZH5orf43	chrZ	-	18387603	18390589	1165.5	9	0.00772201
PLAG1	chr2	-	114921755	114927794	979.5	5	0.00510465
DDX6	chr24	-	5696271	5710164	1910.5	16	0.00837477
ZMAT2	chr13	-	809252	819126	737.5	7.5	0.0101695
HNRPDL	chr4	+	47862703	47867639	1111	18.5	0.0166517
WWP1	chr2	+	127795814	127856103	2006.5	18.5	0.00922003
MATR3	chr13	-	2204319	2229263	1925.5	15.5	0.00804986
EIF3I	chr23	-	5408789	5412911	768.5	5	0.00650618
WSB1	chr19	+	9063617	9071030	1207	17	0.0140845
HSPA4L	chr4	+	35438535	35461570	1592.5	21	0.0131868
QKI	chr3	-	45968563	46105064	667.5	3.5	0.00524345
MGAT3	chr1	-	52533242	52539549	3482	32	0.00919012
ABCC4	chr1	+	150346325	150485168	2383.5	31.5	0.0132159
PANK4	chr21	+	1411023	1432841	2397.5	32	0.0133472
CDKN1B_dup2	chr1	+	74441099	74447141	423.5	2	0.00472255
HBE	chr1	+	199444834	199446373	245	1	0.00408163
ODC1	chr3	-	99660020	99668084	1054.5	10.5	0.00995733
DSTN	chr3	-	16459872	16473343	1042	15.5	0.0148752
DYRK1A	chr1	+	110615542	110636267	1201.5	12	0.00998752
YTHDC1	chr4	+	53261191	53275913	2482.5	33	0.0132931
ATG9A	chr7	+	23779166	23787140	2082	14	0.0067243
YPEL5	chr3	-	8031082	8041009	1271	17.5	0.0137687
MGEA5	chr6	+	24104164	24128093	2656.5	38	0.0143045
TRAFD1	chr15	+	6360833	6375710	1480.5	18.5	0.0124958
SLC48A1	chrE22C19W28_E50C23	-	421423	423642	844.5	7.5	0.00888099
FYTTD1	chr9	+	16130915	16144309	1416	19.5	0.0137712
SP3	chr7	+	18334641	18355198	1177.5	11	0.00934183
LUC7L3	chr18	-	10074575	10087770	1739	28.5	0.0163887
MIRLET7D	chr12	-	6301451	6301554	50.5	0.5	0.00990099
PSMA2	chr2	-	51287875	51293729	562	10	0.0177936
HBG1	chr1	+	199433572	199434763	285	0	0
CUL2	chr2	+	12951479	12998820	2738	34	0.0124178
ABCA1	chrZ	-	53602290	53696883	3586.5	35.5	0.00989823
MIR20B	chr4	-	3970046	3970131	43.5	0	0
XPO7	chr22	-	1337148	1369517	1789.5	11	0.00614697
CCT4	chr3	+	16246821	16253836	948.5	7	0.00738007
PSMC3	chr5	+	25021825	25027459	844	7.5	0.00888626
C5H11orf58	chr5	+	12600785	12607591	328.5	3	0.00913242
CCDC101	chr8	+	30633591	30638227	679.5	6.5	0.00956586
RPS11	chr1	-	199344201	199346749	150.5	1	0.00664452
MKLN1	chr1	-	2942939	3042345	1234.5	11.5	0.00931551
RPRD1B	chr20	-	10336681	10357495	1737	17.5	0.0100748
USP7	chr14	+	10166844	10207418	1798	19.5	0.0108454
CYTH1	chr18	+	9707539	9743399	436	4.5	0.0103211
MIRLET7B	chr1	+	73422100	73422185	35.5	0	0
SRSF3	chr26	+	1382510	1388447	671.5	4.5	0.00670141
TOB2	chr1	+	51523188	51530050	1874	26	0.0138741
DNAJA1	chrZ	+	68670991	68678723	1113	16	0.0143756
UBE2G1	chr19	+	3109008	3133901	952.5	11	0.0115486
ADCY9	chr14	-	13294822	13353192	2047.5	17	0.00830281
MIR130B	chr15	-	398719	398796	34.5	0	0
STK11	chr28	+	2464515	2497354	618	9.5	0.0153722
MARCH5	chr6	-	22006365	22048011	1611.5	21	0.0130313
KAT2A	chr27	-	4475248	4483332	1214	11.5	0.00947282
PPM1B	chr3	+	26603842	26665123	2115.5	36.5	0.0172536
PNPLA8	chr1	+	30303462	30338086	1117.5	10	0.00894855
NUTF2	chr11	+	881676	901274	424	4	0.00943396
SERINC3	chr20	+	5362844	5370316	1039	12	0.0115496
APLP2	chr24	-	1463162	1486156	1734.5	18.5	0.0106659
PSPC1	chr1	+	183460881	183501932	835.5	8.5	0.0101735
SERINC1	chr3	+	63939042	63956707	1328	12	0.00903614
PSMA1	chr5	-	11382980	11390098	433	3.5	0.00808314
REEP3	chr6	-	8869447	8904159	521.5	5.5	0.0105465
CHMP1B	chr4	-	1509849	1516407	626	7.5	0.0119808
TRAM1	chr2	-	121362690	121380275	815.5	12.5	0.015328
TOB1	chr18	+	10032790	10034619	824.5	9	0.0109157
XK	chr1	-	116756832	116772882	978.5	10.5	0.0107307
CD36	chr1	-	12076053	12119368	1095	12	0.0109589
FNIP1	chr13	-	17077126	17127285	1623.5	11.5	0.00708346
C20H20orf111	chr20	+	5459212	5466311	471.5	5	0.0106045
CTBP1	chr4	+	87707984	87871088	1079.5	20	0.0185271
PSMD12	chr18	+	7146342	7154351	708.5	8.5	0.0119972
ADD1	chr4	-	85307318	85365225	1922.5	16.5	0.00858257
NFKBIA	chr5	-	38574317	38577820	800	9	0.01125
ELAVL1	chr28	-	910805	928361	567	2.5	0.00440917
CHMP2B	chr1	-	96228949	96240484	1111.5	10.5	0.00944669
MIR19B	chr1	-	152248182	152248269	34.5	0	0
PSMD4	chr25	+	1870585	1875204	355.5	5	0.0140647
JUN	chr8	-	27141992	27143699	788.5	11	0.0139505
KLHDC2	chr5	+	60230349	60242062	909	7.5	0.00825083
PM20D1	chr26	-	2117140	2128322	1444.5	10	0.00692281
MYLIP	chr2	+	62607107	62620388	1108	16.5	0.0148917
MKRN1	chr1	-	58845920	58867710	1268	10.5	0.00828076
AKIRIN2	chr3	+	79076094	79093538	579	6	0.0103627
SGMS1	chr6	+	10810569	10888759	1411	12	0.00850461
PLEKHA3	chr7	-	16484452	16499738	1242	18	0.0144928
ITGAV	chr7	-	1310025	1353721	1569	10.5	0.00669216
MIR1808	chr5	-	996846	996937	41	0.5	0.0121951
BDH1	chr9	-	13732796	13746997	1107	13	0.0117435
PBX1	chr8	-	5416452	5539116	643.5	8.5	0.013209
MORF4L1	chr10	-	21824773	21842564	426.5	6.5	0.0152403
SIRT1	chr6	-	7709368	7730940	914.5	8	0.00874795
YWHAZ	chr2	-	133774464	133802441	771.5	5	0.00648088
TPD52L2	chr20	-	9516722	9532937	1024.5	8	0.00780869
PSMC2	chr1	+	13964560	13972128	602.5	3	0.00497925
EIF5A2	chr9	+	21259953	21264260	702.5	11	0.0156584
SSR2	chr25	+	1783703	1786531	363	2.5	0.00688705
MAFG	chr18	-	9917050	9918754	709	7	0.00987306
PSMB1	chr3	+	42604005	42609973	443	4	0.00902935
PPP6R3	chr5	+	17727723	17779993	1828.5	23	0.0125786
KIAA0907	chr25	-	1588125	1596958	1302.5	12.5	0.00959693
CHP1	chr5	+	26686559	26703514	974.5	14.5	0.0148794
CLTB	chr13	+	10472831	10479753	1079	7.5	0.00695088
INCENP	chr5	+	18267635	18286122	2038.5	0	0
SRF	chr3	+	4344744	4354015	957	6	0.00626959
PSME3	chr27	+	4698667	4705376	1048.5	10	0.00953743
DBR1	chr9	-	1580791	1588690	1189.5	8.5	0.00714586
TOP1	chr20	+	4813648	4848503	1421.5	21.5	0.0151249
MFAP1	chrUn_random	-	33580710	33581977	349.5	0.5	0.00143062
HMGCL	chr23	-	5868332	5871801	873.5	7	0.00801374
SELO	chr1	+	21693533	21707297	2095	23.5	0.0112172
MRPS17	chr19	+	4814820	4817499	360	2.5	0.00694444
HMGB3	chr4	-	17789153	17789969	135	1.5	0.0111111
ARPC4	chr12	+	11779566	11780625	217.5	2	0.0091954
CLIC2	chr4	-	1799817	1804668	847.5	7	0.00825959
PSMD1	chr9	+	16231314	16292763	1226	13	0.0106036
CREM	chr2	-	12911101	12916911	141	0	0
LDB1	chr6	+	23947774	23954279	466.5	3	0.00643087
RAB11A	chr10	+	20307422	20323546	940	6.5	0.00691489
TRA2A	chr2	-	31208402	31232818	832	8	0.00961538
GYG1	chr9	-	25525175	25540189	719.5	5	0.00694927
SPTY2D1	chr5	-	13681870	13693835	959.5	16.5	0.0171965
ADIPOR2	chr1	+	63061147	63101540	772	6.5	0.00841969
JARID2	chr2	+	62187576	62395650	1940	29	0.0149485
C20H20orf43	chr20	-	11933109	11953582	481	5.5	0.0114345
STAM2_dup2	chr7	-	37033428	37052765	573	4.5	0.0078534
ATF7IP	chr1	+	50722218	50783365	2178	22.5	0.0103306
TARDBP	chr21	+	4066166	4071800	1080	14	0.012963
EIF2AK2	chr3	+	33243190	33261816	1162.5	14.5	0.0124731
SEMA3D	chr1	+	8884475	9046660	1044.5	10	0.00957396
TLN1	chrZ	+	8512626	8542651	2549	16	0.00627697
AKTIP	chr11	+	5066543	5078837	726	8.5	0.011708
SUMO1	chr7	-	12824474	12830281	1132.5	13	0.011479
IFNAR1	chr1	+	108723810	108741081	936.5	12	0.0128137
RPS17L	chr10	-	707282	710012	157.5	1.5	0.00952381
TAPBP	chr16	+	64556	68919	490	5.5	0.0112245
STAT3	chr27	-	4551673	4560466	939	5	0.00532481
SLC9A8	chr20	-	13879566	13902229	1044.5	12	0.0114888
CEBPG	chr11	+	11012914	11017409	913	10.5	0.0115005
RREB1	chr2	-	65833918	65954776	2383.5	22.5	0.0094399
MYH9	chr1	+	53762687	53824830	2131.5	23.5	0.0110251
MOV10	chr26	+	3370712	3377196	1140	12	0.0105263
RPL7L1	chr4	-	56083847	56087514	597.5	4.5	0.00753138
CHCHD2	chr19	-	4868201	4870357	303.5	5	0.0164745
PFN2	chr9	+	25214089	25333955	911.5	13.5	0.0148108
MIR1813-1	chr2	+	136620144	136620230	32.5	0	0
COPS7A	chr1	+	80303030	80306162	574.5	8	0.0139252
ABTB1	chr12	-	9927377	9954542	1968.5	16	0.00812802
COPS8	chr7	-	4916702	4925942	658.5	1.5	0.0022779
RPL6	chr15	-	6479460	6482828	377.5	1	0.00264901
RAB10	chr3	+	107710114	107748991	1090.5	18	0.0165062
SMAP2	chr23	+	5200787	5212986	623	8.5	0.0136437
LZIC	chr21	-	3561367	3570113	1348	10	0.0074184
TCF3	chr28	+	1893173	1942138	860	8	0.00930233
INO80	chr5	-	26607438	26668923	2689	23	0.00855337
HSPA5	chr17	-	10313901	10317954	918.5	15.5	0.0168753
EIF3M	chr5	+	5583344	5597652	483.5	5	0.0103413
UBE3C	chr2	+	8533447	8597209	1648.5	24.5	0.014862
GARNL3	chr17	+	11137383	11173293	1309	23	0.0175707
SELK	chr12	-	7468693	7472754	248.5	4	0.0160966
PSMC1	chr5	+	46255521	46263820	517.5	4	0.00772947
THAP5	chr1	+	30222078	30228501	674.5	8	0.0118606
CNOT7	chr4	+	64995114	65015117	930.5	14.5	0.015583
RGS18	chr8	-	3673803	3681426	356	2	0.00561798
TRPC4AP	chr20	+	2550659	2583822	1542	14	0.00907912
PNRC2	chr23	+	5884444	5888553	987	14.5	0.014691
N4BP1	chr11	+	7834472	7853942	1109.5	11	0.00991438
MEAF6	chr23	+	4060051	4065575	394.5	3	0.00760456
TBCA	chrZ	+	22531889	22564379	467.5	7	0.0149733
PPHLN1	chr1	+	31361498	31430263	1164	15.5	0.0133162
CDC14A	chr8	+	12454643	12512078	641	7.5	0.0117005
NDUFA9	chr1	+	75728372	75748020	434.5	4	0.00920598
DDX1	chr3	+	101837290	101859295	808	12	0.0148515
RNF4	chr4	-	85588097	85604151	1227	10	0.00814996
GTF2H1	chr5	+	13606055	13624127	809	6.5	0.00803461
VPS35	chr11	+	8380736	8402603	1103	18.5	0.0167724
CLINT1	chr13	+	11300312	11347903	1190	18.5	0.0155462
SNX5	chr3	+	16380103	16396110	418	1	0.00239234
PNISR	chr3	+	74160602	74186259	1040.5	13.5	0.0129745
ZFYVE1	chr5	+	28604841	28627820	1739	28	0.0161012
LOC420411	chr2	+	3951761	3953857	268.5	1.5	0.00558659
MDM2	chr1	+	37168659	37179856	555.5	5	0.0090009
ACTA1	chr3	-	41876219	41877744	203.5	15.5	0.0761671
BCL2L1	chr20	-	9968506	9985476	439.5	3	0.00682594
CTSB	chr3	-	110174374	110178814	341.5	1.5	0.00439239
SPG7	chr11	+	20661095	20691619	1012.5	10.5	0.0103704
TNRC15	chr9	+	1930975	1992786	1877.5	23	0.0122503
VEZF1	chr19	+	8683795	8690204	571.5	3	0.00524934
SLMAP	chr12	+	8996447	9071053	954.5	8	0.00838135
STAT5B	chr27	-	4528596	4540040	1026.5	7.5	0.00730638
ASXL2	chr3	-	107596218	107681931	1990.5	13	0.00653102
SEC24B	chr4	-	38491203	38535024	1598.5	13.5	0.00844542
ANXA11	chr6	-	6239812	6259084	870	9	0.0103448
SLC25A36	chr9	-	7815631	7846099	1861	19	0.0102096
MIR107	chr6	-	20487963	20488044	28	0	0
MOSPD2	chr1	-	125735610	125770056	1291.5	13.5	0.010453
MIR125B	chr1	+	102457646	102457736	30	0	0
TMEM66	chr4	-	50706687	50714393	804.5	7	0.00870106
SPINZ	chrZ	+	42620885	42648541	1344	26.5	0.0197173
BRAF	chr1	-	58998630	59068933	922.5	7	0.00758808
STRAP	chr1	+	65247565	65256698	671	7	0.0104322
MAPRE2	chr2	+	110793550	110830488	991.5	6.5	0.00655572
GLYR1	chr14	+	15143259	15166898	671	4	0.00596125
EIF4H	chr19	-	2837000	2847590	1767	18	0.0101868
CDC42	chr21	-	6541979	6563829	722	5.5	0.00761773
DGCR6	chr15	-	10343880	10351106	426	6.5	0.0152582
SBDS	chr19	-	782448	787469	1052.5	15	0.0142518
ACADL	chr7	-	2734812	2748502	636	5.5	0.0086478
USP15	chr1	+	34739761	34804126	1563.5	23	0.0147106
FURIN	chr10	-	22267940	22278031	1005.5	10	0.0099453
MED22	chr17	-	7530578	7531569	149.5	1.5	0.0100334
SOX4	chr2	-	60045743	60046084	0	0	#DIV/0!
TIMP3	chr1	-	55131912	55164377	308	1	0.00324675
HNRNPR	chr23	+	1514335	1536736	886	8	0.00902935
VPS29	chr15	-	5991968	5997067	748	8	0.0106952
N4BP2L2	chr1	+	178778532	178802746	1373.5	18.5	0.0134692
GSTA3_dup2	chr3	+	91203985	91209669	291.5	3	0.0102916
LUC7L2	chr1	+	51011942	51034857	620.5	7	0.0112812
EIF5B	chr1	+	136685916	136717114	1463	15.5	0.0105947
SLU7	chr13	+	7581221	7592262	851	15	0.0176263
C13H5orf15	chr13	+	16499845	16505639	758.5	10.5	0.0138431
ATP6V1A	chr1	-	82403568	82420821	1378	15	0.0108853
NXT2	chr4	-	13910732	13917011	480	4	0.00833333
IK	chr13	-	844736	852961	531.5	7.5	0.014111
MMADHC	chr7	-	36552505	36565155	1215	13	0.0106996
ATP6V0E1	chr13	+	9075833	9090633	434	5.5	0.0126728
CWC22	chr7	+	15874910	15902827	1002.5	11.5	0.0114713
ARF1	chr2	-	2259657	2271703	701	8.5	0.0121255
MIER1	chr8	+	29391388	29408800	749.5	6	0.00800534
SEPT2	chr15	+	722286	746859	39.5	0.5	0.0126582
CNPPD1	chr7	+	23807713	23814416	624.5	9.5	0.0152122
WAPAL	chr6	-	3245580	3303391	1746.5	14.5	0.00830232
EIF2S3	chr1	-	121677747	121690599	554.5	4	0.00721371
XPO1	chr3	-	2327704	2367043	1500.5	15	0.00999667
ZNF326	chr8	-	15655782	15677052	814	11.5	0.0141278
KLHL7	chr2	+	30984847	31008406	675	7	0.0103704
DFFB	chr21	-	885299	887853	422.5	4.5	0.0106509
EXD2	chr5	-	30402423	30411906	1086.5	12	0.0110446
SNX14	chr3	+	79638622	79685853	949.5	13.5	0.014218
PSMC6	chr5	+	60799895	60811594	465	3.5	0.00752688
ARIH2	chr12	-	11943755	11972625	932.5	10	0.0107239
KARS	chr11	+	21838577	21850742	688.5	10.5	0.0152505
CASC4	chr10	-	21995103	22015835	762.5	7.5	0.00983607
FXYD6	chr24	-	5521958	5529319	168.5	2	0.0118694
TRIM27_dup2	chr16	+	174777	179640	418.5	0.5	0.00119474
BRD1	chr1	-	20001458	20064756	1652.5	16	0.0096823
COBRA1	chr17	+	2302413	2313550	662	6.5	0.00981873
BZW1	chr7	+	12346389	12356067	517	5.5	0.0106383
ENTPD1	chr6	+	23437686	23445435	1257	11.5	0.00914877
CHMP4B	chr20	-	2109506	2131052	538	9.5	0.017658
HDLBP	chr9	-	5995258	6015325	1450	12.5	0.00862069
KDM5B	chr26	+	537101	565572	1582.5	12	0.00758294
MIR130C	chr19	-	7145026	7145120	10.5	0	0
MIR30B	chr2	-	148331597	148331684	27	0	0
DERL1	chr2	-	143531399	143546528	1113.5	10.5	0.00942973
SERBP1	chr8	-	29461802	29474561	887	10	0.011274
HMGN1	chr1	-	111448473	111454689	389.5	5.5	0.0141207
IRF8	chr11	-	19610850	19616382	540	2.5	0.00462963
CTSL2	chrZ	+	40910612	40916034	435.5	4	0.00918485
TGM2	chr20	+	10324565	10332891	825	8.5	0.010303
TNFSF13B	chr1	-	144362665	144376034	1201.5	12	0.00998752
MRPS26	chr4	+	92044251	92049642	511.5	3.5	0.00684262
ANGEL1	chr5	-	41300798	41309445	1062	6.5	0.00612053
MIR1768	chr2	+	14046709	14046786	22	0.5	0.0227273
MYST2	chr27	-	2986850	2998323	1230	9	0.00731707
TPM3	chr25	-	1442148	1452874	485.5	9	0.0185376
SH3GLB1	chr8	-	16640780	16657740	549	5.5	0.0100182
MIR18B	chr4	-	3970227	3970311	12.5	0	0
ZBTB7A	chr28	+	1029151	1029935	234.5	2	0.00852878
MIR1692	chr9	+	23692586	23692675	26.5	0.5	0.0188679
ATP5A1	chrZ	+	1938127	1946380	507.5	5.5	0.0108374
HINT1	chrZ	+	44169887	44173884	151.5	2	0.0132013
RAD21	chr2	-	140994058	141017985	1194	14	0.0117253
PDIA3	chr10	-	22286275	22295652	604.5	6	0.00992556
THOC7	chr12	-	13818985	13826733	426.5	6	0.014068
VMA21	chr4	-	17648227	17653101	646	7.5	0.0116099
COPS3	chr14	-	4762722	4773286	503.5	3	0.00595829
CCT5	chr2	-	80497728	80505714	576	4.5	0.0078125
G3BP1	chr13	-	12954066	12977536	745	7	0.00939597
PAFAH1B1	chr19	+	9411437	9440942	1532	14.5	0.00946475
BOK	chr9	+	6144951	6157556	320.5	0.5	0.00156006
FAM133	chr2	-	22633583	22649970	897	15	0.0167224
VAMP3	chr21	-	282365	286131	211	0.5	0.00236967
PUF60	chr2	-	154841394	154866396	700.5	5	0.00713776
ANP32E	chr25	+	26014	41148	1101.5	19.5	0.0177031
ASB9	chr1	+	125552595	125565916	546.5	8	0.0146386
NRBF2	chr6	-	9076990	9091109	559	7	0.0125224
GRB2	chr18	-	10708464	10742722	203	3	0.0147783
MIR181B-1	chr8	+	2001749	2001838	29	0	0
BTBD1	chr10	-	12886230	12899515	709	7	0.00987306
WASH1	chr1	-	62071950	62111156	626	5	0.00798722
MIR17	chr1	-	152248780	152248865	20	0	0
VPS4B	chr2	+	69002726	69022330	1049.5	15.5	0.0147689
BECN1	chr27	-	4693709	4698493	563	6	0.0106572
LIG3	chr19	-	4475315	4490521	1007.5	11.5	0.0114144
CCND3	chr26	-	4838545	4850970	679.5	4	0.00588668
MCAM	chr24	+	4242126	4247822	345.5	0.5	0.00144718
LOC422249	chr4	+	4437212	4464292	743	12	0.0161507
GLS	chr7	+	8822032	8874561	615	7.5	0.0121951
EAPP	chr5	-	38286795	38292050	400.5	3	0.00749064
WDR82	chr12	-	2801270	2815488	656.5	7	0.0106626
DTD1	chr3	-	16266214	16279558	397	2	0.00503778
SEP15	chr8	+	16611246	16630840	466.5	4	0.00857449
TMEM57	chr23	-	2652359	2668245	966.5	5.5	0.00569064
TGFBR1	chr2	+	57071508	57104459	578.5	5	0.00864304
TIA1	chr6	-	31733524	31751360	346.5	2	0.00577201
PPP1R21	chr3	+	8870958	8900393	1009.5	13.5	0.013373
CIAPIN1	chr11	+	566341	572320	598	3.5	0.00585284
ASNS	chr2	-	24628018	24641745	907.5	11.5	0.0126722
PCID2	chr1	+	141785075	141793889	212	2.5	0.0117925
MYL12A	chr2	-	103992058	103999219	282.5	4.5	0.0159292
CEP63	chr9	+	4690852	4710324	701.5	3.5	0.00498931
PDHA1	chr1	-	123735123	123747111	452.5	6.5	0.0143646
PDPK1	chr14	+	7390285	7420767	1765	22.5	0.0127479
JAZF1	chr2	-	32931595	33106531	853	9.5	0.0111372
UBE2E3	chr7	-	15611715	15667519	924	14	0.0151515
VDAC2	chr6	-	15928301	15938058	270	3	0.0111111
ING5	chr9	-	5815395	5821513	228	1	0.00438596
LOC416354	chr13	+	18741152	18752277	1340.5	15.5	0.0115628
COPA	chr25	-	1302810	1322473	1112.5	6	0.00539326
TMED10	chr5	-	40600058	40614965	634.5	7	0.0110323
BCAP29	chr1	+	15746081	15769526	537	6.5	0.0121043
PDCD4	chr6	+	27602766	27614874	381	5.5	0.0144357
HMGCR	chrZ	-	23472983	23487423	995.5	13.5	0.013561
PSMA7	chr20	-	7715037	7719215	223.5	5	0.0223714
PCYT2	chr18	-	9899433	9914135	784	6.5	0.00829082
PRKAR1A	chr18	+	7869230	7886087	955	13.5	0.0141361
MAFK	chr14	+	2615828	2617746	166	2	0.0120482
PTBP1	chr28	+	2286247	2313581	1280	16	0.0125
GATAD2A	chr28	-	2575645	2599508	677.5	5	0.00738007
RAB3IL1	chr5	-	18012548	18026336	447.5	3	0.00670391
CLASP2	chr2	-	44703446	44837679	1428.5	6.5	0.00455023
SRSF5A	chr5	+	30595570	30612642	616.5	9.5	0.0154096
IFNGR2	chr1	+	108757199	108765661	598.5	9	0.0150376
GPR126	chr3	-	54785456	54892785	1148	8.5	0.00740418
MCMBP	chr6	-	31843145	31857279	929	8	0.00861141
SRSF11	chr8	+	29804109	29821717	660	11.5	0.0174242
ARCN1	chr24	-	5620604	5628657	899	7.5	0.0083426
ACTR1A	chr6	-	24598314	24611559	697	5	0.0071736
RPS6KB1	chr19	+	7337423	7349748	761.5	8	0.0105056
CDC73	chr8	-	3416973	3512154	910.5	10	0.010983
PDCD6IP	chr2	+	44861685	44894525	1382	20	0.0144718
THRAP3	chr23	-	4371999	4736196	1021.5	11	0.0107685
DNM1L	chr1	-	61047536	61082459	864	5.5	0.00636574
NADK	chr21	+	1954903	1975308	1273	26	0.0204242
FGFR1OP2	chr1	+	70147466	70158775	836.5	10.5	0.0125523
UBE4A	chr24	-	4430683	4445126	1048.5	10	0.00953743
HN1	chr18	-	10622960	10633727	396	5.5	0.0138889
SNX3	chr3	+	70113235	70132157	235.5	2	0.00849257
TRIM41	chr16	-	115280	120779	487	6.5	0.013347
COX7A2	chr3	+	83533750	83537087	241	1	0.00414938
PPP4R2	chr12	+	17132528	17159021	751	9	0.011984
CBWD1	chrZ	-	26477352	26497485	444.5	7	0.015748
UBL7	chr10	+	1894366	1899511	433.5	2	0.00461361
TST	chr1	+	53491342	53498516	280	3.5	0.0125
GABPA	chr1	+	105994349	106024089	1106	11.5	0.0103978
ZNF335	chr20	-	10510164	10518382	1150.5	8.5	0.00738809
PTPN2	chr2	+	99313300	99347213	502.5	3.5	0.00696517
MBLAC2	chrZ	+	58545657	58553723	1004.5	16	0.0159283
HNRNPD	chr4	+	47870193	47876422	288	3	0.0104167
TPRA1	chr12	+	10007988	10023859	1022	11	0.0107632
IFNAR2	chr1	+	108690429	108701716	485	5.5	0.0113402
ITGB3	chr27	+	2207679	2225804	852	6	0.00704225
MIR1611	chr10	+	16350471	16350560	17	0	0
DEGS1	chr3	-	18724021	18728435	571	6	0.0105079
PRELID1	chr13	-	10282355	10283490	126	1.5	0.0119048
POLR2F	chr1	-	53012620	53016755	134.5	0	0
RNASEH1	chr3	-	96571134	96577099	345.5	5	0.0144718
C22H2orf42	chr22	-	2867063	2873684	597	4.5	0.00753769
MIR146C-1	chrUn_random	+	14731533	14731662	34	0	0
PLEK	chr3	+	11260980	11276064	302.5	2.5	0.00826446
NRBP1	chr3	-	107320782	107346140	748	9.5	0.0127005
H2AFZ	chr4	-	61795245	61799527	239.5	1.5	0.00626305
PPP2CB	chr4	-	35774450	35786884	316	3	0.00949367
MED20	chr26	-	4828534	4833077	288.5	2.5	0.00866551
PRDX6	chr8	-	4336639	4344270	341	5.5	0.016129
ZFAND5	chrZ	-	35431235	35446144	633	8.5	0.0134281
EXOC7	chr18	+	4498581	4518894	562	5	0.0088968
TMX4	chr3	+	15529451	15555198	1178	12.5	0.0106112
MAGOH	chr8	-	25398768	25400444	166.5	0.5	0.003003
CAT	chr5	+	20130952	20144867	205	2	0.0097561
XRN2	chr3	-	3462638	3508431	954.5	6.5	0.00680985
CARS	chr5	+	14172350	14199645	788	7	0.00888325
SRPR	chr24	+	408948	417184	807	14	0.0173482
NUCKS1	chr26	-	2070404	2084478	325	5.5	0.0169231
IKBKB	chr22	+	2772156	2784185	632.5	5.5	0.00869565
ADAM17	chr3	-	99084971	99117779	1127.5	8.5	0.0075388
MIR138-1	chr2	-	40745147	40745243	26	0	0
FOXO1	chr1	+	174856599	174920095	1280.5	19.5	0.0152284
YIPF4	chr3	-	32917780	32931289	643	2	0.00311042
GFPT1	chr22	+	113817	142466	1486.5	10.5	0.00706357
ZRANB2	chr8	-	29907376	29919164	596.5	5.5	0.00922045
IL2RG	chr4	+	2374516	2377288	382.5	4.5	0.0117647
KDM3A	chr4	+	88810654	88838178	1180.5	15.5	0.01313
MLF2	chr1	-	80317267	80324389	390	3	0.00769231
NANP	chr3	-	33238735	33242498	966.5	5.5	0.00569064
DHX15	chr4	+	76221628	76266689	690.5	6.5	0.00941347
CLPX	chr10	+	19877020	19896763	897	12.5	0.0139353
CLP1	chr5	-	18181914	18184159	419.5	0.5	0.0011919
MIR128-2	chr2	+	45549175	45549259	18.5	0	0
CELF1	chr5	+	24948678	24996338	1097.5	10.5	0.0095672
EXOC5	chr5	+	58150742	58177169	1069.5	13.5	0.0126227
GOLGA7	chr22	+	2633838	2638217	469	4.5	0.00959488
GOSR1	chr19	+	6212727	6234979	567.5	9.5	0.0167401
TERF2IP	chr11	-	21835911	21838905	550.5	4.5	0.00817439
POLDIP3	chr1	+	51064505	51078398	768	12.5	0.016276
CCZ1	chr14	-	1003309	1017143	461.5	5	0.0108342
NCOA7	chr3	-	62183625	62268174	825	4.5	0.00545455
LLPH	chr1	-	36235468	36238092	179	2	0.0111732
EIF2S1	chr5	-	31257049	31266870	359	4.5	0.0125348
CYBASC3	chr5	+	318933	321397	298.5	1	0.00335008
ADD3	chr6	+	27211688	27268533	555	5.5	0.00990991
DIAPH1	chr4	-	5829142	5989365	1557.5	18	0.011557
ANKHD1	chr13	+	1443500	1544365	1911.5	17	0.00889354
C20H20orf11	chr20	+	8419224	8425693	819	11.5	0.0140415
FECH	chrZ	+	267106	278253	344	4.5	0.0130814
PPP1R12A	chr1	-	41440937	41565256	1187	21	0.0176917
TTC14	chr9	-	18336605	18345725	712	7.5	0.0105337
C1H2orf49	chr1	+	139399186	139413865	1010.5	10	0.00989609
MKKS	chr3	+	14515683	14522518	739.5	7.5	0.010142
RPRD1A	chr2	+	85793668	85811105	663.5	10.5	0.0158252
HSP90B1	chr1	-	56757643	56767490	684	6.5	0.00950292
FEM1B	chr10	+	21322282	21325906	718.5	3.5	0.00487126
FLII	chr14	-	5085598	5094200	855.5	6	0.00701344
DPY30	chr3	+	34912972	34917499	168	1.5	0.00892857
TOLLIP	chr5	+	15766714	15791784	689	10.5	0.0152395
SNX2	chrZ	+	73831464	73865549	472	4	0.00847458
SNX12	chr4	+	2403866	2408572	495.5	5	0.0100908
RIT1	chr25	-	1581876	1587989	749.5	9	0.012008
ASH2L	chr22	+	2296453	2304664	573.5	6.5	0.0113339
CTCF	chr11	-	1048386	1078408	998	7.5	0.00751503
MTPN	chr1	+	60292822	60332330	846.5	12.5	0.0147667
SLC25A46	chrZ	-	46002374	46016365	487.5	2	0.00410256
PPP2R5C	chr5	+	51877529	51925026	980	13	0.0132653
PPP3R1	chr3	-	11187651	11221444	667.5	13	0.0194757
ADAM10	chr10	+	7909391	7951938	501.5	8	0.0159521
RANGAP1	chr1	+	51620376	51639710	586	4.5	0.00767918
CTDSPL	chr2	+	4407692	4474618	253	3.5	0.013834
SNAP29	chr15	-	79005	88074	1136	15	0.0132042
LBH	chr3	-	8000278	8010947	660	7	0.0106061
PSMD2	chrUn_random	-	1911460	1912273	491.5	3	0.00610376
BAP1	chr12	-	2932159	2944742	788.5	9.5	0.0120482
HARS	chr13	+	825159	836801	450.5	4	0.00887902
NARS	chrZ	+	252566	263886	464	5	0.0107759
NDUFV3	chr1	+	113023005	113030847	320.5	6.5	0.0202808
MAPK1	chr15	+	520664	531340	225	2	0.00888889
HDAC1	chr23	-	5381209	5394541	776	8.5	0.0109536
COPS4	chr4	-	47731199	47739644	396	1.5	0.00378788
OPTN	chr1	+	6939349	6962537	558.5	4	0.00716204
NUMA1	chr1	-	199117931	199128258	1332.5	8	0.00600375
AP1G1	chr11	+	21724443	21766175	823.5	12.5	0.0151791
CEPT1	chr26	-	1024606	1047756	514.5	4	0.00777454
IP6K2	chr12	+	9219608	9227211	381.5	4.5	0.0117955
B4GALT1	chrZ	-	68711926	68722880	445.5	5	0.0112233
TMEM30A	chr3	+	83515836	83529332	696	4.5	0.00646552
ANKRD27	chr11	-	10541148	10580352	823.5	11	0.0133576
OPA1	chr9	-	14131769	14181442	1179.5	16.5	0.013989
C25H1orf43	chr25	-	1460501	1464165	301	1.5	0.00498339
UBXN2A	chr3	+	106980079	106997115	465.5	4.5	0.00966702
RAP2C	chr4	-	3472760	3475173	173	0	0
ABCE1	chr4	+	32136105	32146233	516.5	9	0.017425
ABCC1	chr14	+	7697008	7753424	1326	18.5	0.0139517
MX1	chr1	+	112367797	112388566	559.5	6	0.0107239
MIR26A	chr2	+	4467515	4467592	7.5	0	0
RIC8A	chr5	-	1653804	1665443	663.5	6	0.00904295
FAM53A	chr4	+	86995651	87062905	524.5	4.5	0.0085796
CUTC	chr6	-	23518198	23522571	262.5	3.5	0.0133333
SETD1B	chr15	+	5689046	5730283	1327	12	0.00904295
TCEB1	chr2	-	122808413	122822177	675	8.5	0.0125926
TBL1XR1	chr9	+	19274719	19390085	1046	24.5	0.0234226
MXD4	chr4	+	85853955	85891029	416	3	0.00721154
ARFGAP2	chr5	+	25349097	25358464	509	6	0.0117878
TIRAP	chr24	+	426282	429814	200	1.5	0.0075
CRIPT	chr3	+	27956253	27961670	521	5.5	0.0105566
DYM	chrZ	+	981730	1104226	399.5	5	0.0125156
LAMP2	chr4	+	16551748	16568477	340	4	0.0117647
WHSC2	chr4	+	86186525	86209821	1320.5	14	0.010602
ING3	chr1	-	25215321	25229309	418	4	0.00956938
REV1	chr1	-	136719316	136759179	945	5	0.00529101
KLHL15	chr1	+	121691484	121712217	861	19	0.0220674
PIP4K2A	chr2	+	17516261	17566832	700.5	9	0.012848
DNAJC18	chr13	+	2171371	2183026	233	2	0.00858369
GTF2A1	chr5	-	43260867	43280567	1270.5	15.5	0.0121999
EIF3J	chr10	-	21935532	21944864	404.5	4.5	0.0111248
NAP1L4	chr5	+	14203336	14228991	484	7	0.0144628
RBMX	chr4	-	4422126	4432978	345.5	3.5	0.0101302
FBXO9	chr3	-	91134809	91152294	622	5.5	0.00884244
USP34	chr3	-	2177963	2321017	2536	31	0.012224
PAK1IP1	chr2	+	63234705	63244325	322.5	6.5	0.020155
ACTR3	chr7	-	31216915	31242468	374	2.5	0.00668449
IKZF1	chr2	+	82955359	83013898	338.5	3.5	0.0103397
SMU1	chrZ	-	68683598	68694813	680	6	0.00882353
HSPH1	chr1	+	179284225	179306848	723.5	6.5	0.00898411
SRSF2	chr18	+	4230353	4233815	517.5	7	0.0135266
TRAPPC2	chr1	+	126388986	126394653	382	3	0.0078534
PDHB	chr12	-	12099059	12102799	258.5	1	0.00386847
U2AF1	chr1	-	113163826	113180262	769.5	6.5	0.00844704
DNAJB14	chr4	-	61758030	61794289	523	2.5	0.00478011
HDAC3	chr13	-	1666158	1679123	367	1.5	0.00408719
RAB9A	chr1	-	126395771	126403906	508	7.5	0.0147638
VPS18	chr5	+	26447462	26456315	745	6.5	0.00872483
P2RY1	chr9	-	24936263	24937581	287	2.5	0.0087108
PHF20L1	chr2	+	147372809	147420656	1032.5	16	0.0154964
MIRLET7J	chr26	-	1442696	1442779	15.5	0	0
SPCS1	chr12	+	749081	750448	160.5	3.5	0.0218069
OAT	chr6	-	33693677	33707776	444.5	6	0.0134983
ARPP19	chrUn_random	+	36157762	36158001	105.5	1.5	0.014218
ZBTB8B	chr23	+	5458919	5460145	234	2	0.00854701
HBZ	chr14	+	12722557	12723991	87	0	0
AARS	chr11	+	1131019	1143395	612.5	6.5	0.0106122
ATXN3	chr5	-	47024939	47036575	290.5	4.5	0.0154905
MIR130A	chr15	-	408398	408481	5.5	0	0
CPNE1	chr20	+	1045114	1089526	569	3.5	0.00615114
SEC62	chr9	-	21421065	21436760	507	10	0.0197239
CNDP2	chr2	-	94202655	94216929	460	3.5	0.0076087
DDX19B	chr21	-	4911507	4918720	695	10	0.0143885
SPTLC2	chr5	-	41683214	41742510	505	5.5	0.0108911
DAZAP1	chr28	+	2530891	2551006	413	3.5	0.00847458
STRADA	chr27	-	2696784	2707899	570.5	1	0.00175285
CHMP1A	chr11	-	20711845	20716257	213	0	0
LOC424740	chr9	+	1878393	1883589	810.5	10	0.0123381
CHUK	chr6	+	10408240	10431602	541	2.5	0.00462107
BRAP	chr15	-	6233739	6269146	587	10	0.0170358
C14H17orf103	chr14	+	4530215	4536572	660	6.5	0.00984848
SNRK	chr2	-	41033907	41058027	647.5	9.5	0.0146718
DDB1	chr5	+	327009	340161	804	4.5	0.00559701
MRPL23	chr5	-	15100229	15111062	142	1.5	0.0105634
NDUFS1	chr7	+	13645221	13658989	559.5	3.5	0.00625559
PSMF1	chr20	-	9832123	9838437	425.5	4	0.00940071
SRRM1	chr23	-	2831992	2848706	768.5	11.5	0.0149642
SLC2A3	chr1	+	78956010	78965357	309.5	6.5	0.0210016
AKAP9	chr2	+	22341789	22440966	2504.5	28	0.0111799
GNS	chr1	-	35636503	35657053	1121	8.5	0.00758252
GALNT1	chr2	-	86081813	86136442	735.5	7	0.00951734
MIR1451	chr3	+	78710206	78710316	17	0	0
RAB2A	chr2	+	116781914	116815997	114	1.5	0.0131579
NUP85	chr18	+	10652711	10664532	424.5	7.5	0.0176678
RNF166	chr11	-	20398121	20403954	785	4.5	0.00573248
MAVS	chr4	-	91915661	91923618	991.5	4.5	0.00453858
EIF2S2	chr20	+	1657967	1669727	270	3	0.0111111
TFIP11	chr15	-	7381277	7389078	843	12	0.0142349
MIR1764	chr15	+	5834670	5834773	23	0	0
ATP6AP2	chr1	-	115861427	115870576	408	4.5	0.0110294
PHB2	chr1	-	80507660	80514142	268	5	0.0186567
MIR16-2	chr9	-	23742790	23742884	17.5	0.5	0.0285714
MIRLET7A-1	chr12	-	6302910	6303000	10	0	0
SNAP23	chr5	+	27881676	27896698	295.5	2	0.00676819
C5H14orf166	chr5	+	60668507	60681162	180.5	2	0.0110803
TMEM111	chr12	+	2630387	2634232	190.5	0	0
YIPF3	chr3	+	32154709	32160417	302.5	2.5	0.00826446
NFYA	chr26	+	4548211	4559974	715	9	0.0125874
NDUFB1	chr5	-	47037142	47039156	48	0.5	0.0104167
YBX1	chr21	-	6593434	6601770	287.5	6	0.0208696
FAM125B	chr17	+	10690051	10738803	1089.5	13.5	0.012391
CRK	chr8	+	12428025	12428396	242	1.5	0.00619835
MORN4	chr6	+	23737925	23740400	327	5.5	0.0168196
DNAJC3	chr1	-	150158270	150190313	1055	15.5	0.0146919
RNF126	chr28	-	2214537	2223356	352.5	4	0.0113475
FYCO1	chr2	+	42764577	42788947	907.5	8	0.00881543
C11H16orf70	chr11	+	2379020	2408689	623	10	0.0160514
ITGB1	chr2	+	13960078	14001480	704.5	13.5	0.0191625
OGDH	chr22	+	3902815	3920575	371.5	3	0.00807537
FKBP4	chr1	-	78821648	78835770	512	7.5	0.0146484
LYSMD3	chrZ	+	58515029	58519009	445	11	0.0247191
ZNF706	chr2	-	133884185	133893722	583.5	4	0.00685518
RNF141	chr5	+	9860106	9871441	696	11.5	0.016523
PPP3CB	chr6	+	17232000	17275231	405.5	6	0.0147965
USP12P1	chr4	+	12342372	12370624	1063	14.5	0.0136406
NR1H3	chr5	-	25261731	25273218	634	2.5	0.00394322
EIF4A3	chr3	+	17373449	17380533	237	4	0.0168776
UFD1L	chr15	-	670412	676394	301.5	4	0.013267
COPS5	chr2	-	119185986	119682639	294.5	2	0.00679117
STUB1	chr14	+	13902162	13905791	295	3	0.0101695
YAF2	chr1	-	31291662	31318641	516	8.5	0.0164729
HPSE	chr4	-	47901447	47905868	324	2	0.00617284
CNOT2	chr1	+	37653492	37692933	499.5	1.5	0.003003
SRP14	chr5	+	31773539	31777290	231	3.5	0.0151515
SUDS3	chr15	-	10063147	10085836	536	5.5	0.0102612
RNF220	chr8	+	21280858	21441677	474.5	5.5	0.0115911
POLK	chrZ	-	23353995	23384115	623.5	6.5	0.010425
SNX13	chr2	-	28977657	29039187	638.5	8.5	0.0133125
BAG1	chr2	-	87930592	87939818	269.5	5	0.0185529
SDC4	chr20	+	5090511	5105057	112	1	0.00892857
AKAP17A	chr1	-	133141897	133150205	717.5	9.5	0.0132404
ALDH3A2	chr19	+	6791276	6797362	511	2	0.00391389
DNAJB12	chr6	+	12516741	12531929	480.5	6.5	0.0135276
BTF3L4	chr8	+	25006515	25016746	573.5	5	0.0087184
MTF1	chr23	+	3845312	3857757	479	3.5	0.00730689
SUMO3	chr9	+	6218676	6220916	196.5	2	0.0101781
ENSA_dup2	chr25	-	1635853	1640120	325	5.5	0.0169231
PAM16	chr14	-	13386832	13388630	96	1	0.0104167
LMBRD1	chr3	+	85866374	85932384	370.5	5.5	0.0148448
SNX27	chr25	+	2000554	2017679	308	0.5	0.00162338
SEPP1	chrZ	-	13006179	13014828	8	0	0
NDUFA5	chr1	+	24083293	24088344	201.5	1.5	0.00744417
SMC3	chr6	+	27453000	27474815	658.5	9	0.0136674
ZCCHC8	chr15	-	5934215	5946247	559.5	6.5	0.0116175
CDC27	chr27	+	2752684	2780063	743	7	0.00942127
C26H6orf89	chr26	+	1406905	1428443	981	10	0.0101937
MEF2A	chr10	+	19050787	19146397	433	7	0.0161663
RER1	chr21	-	1535966	1543193	326	2	0.00613497
AHCYL1	chr26	+	1122296	1132596	587	6	0.0102215
ING4	chr1	-	80221383	80236134	311.5	2	0.00642055
HSPA9	chr13	+	2514353	2535959	558.5	3.5	0.00626679
RBM25	chr5	-	28566664	28601373	775	7.5	0.00967742
GSPT1	chr14	-	106662	132178	706	10.5	0.0148725
CAPZB	chr21	-	4697471	4761850	282.5	3.5	0.0123894
POLR2B	chr4	-	50651532	50671637	732.5	3	0.00409556
SDF4	chr21	+	2518153	2530954	535	7.5	0.0140187
VAPB	chr20	-	11136268	11163770	348.5	5.5	0.0157819
GGA3	chr18	-	10664860	10683765	827	9	0.0108827
SPPL2A	chr10	+	12415547	12447107	797.5	12	0.015047
YWHAG	chr19	+	4212582	4215681	578	8	0.0138408
RAP1B	chr1	+	37085901	37119298	842	7.5	0.00890736
YWHAE	chr19	+	5150959	5171219	222	2.5	0.0112613
PRKAB2	chrUn_random	-	4312527	4314287	191	0	0
LPP	chr9	-	15438434	15751182	560.5	4.5	0.00802855
TRAPPC11	chr4	-	41155866	41180887	849.5	10	0.0117716
LOC422426	chr4	+	26033718	26041568	294.5	2.5	0.00848896
TMEM11	chr14	+	4547529	4548436	159	2	0.0125786
MVP	chr28	+	29827	39820	464	3.5	0.0075431
CFLAR	chr7	+	12459575	12478640	544	3.5	0.00643382
CLK2	chr25	+	1643830	1652303	357.5	3.5	0.00979021
RLIM	chr4	-	12437999	12451072	401.5	3	0.00747198
LMBR1	chr2	-	8381574	8431415	271	3.5	0.0129151
UBN1	chr14	+	13994225	14018716	941.5	8	0.00849708
FAM86A	chr14	-	14150468	14154900	288	2	0.00694444
MAPT	chr27	-	2857110	2885074	276	6	0.0217391
TTC7B	chr5	-	46439394	46560128	657	6	0.00913242
ELOVL1	chr8	-	20388514	20398577	416.5	2.5	0.0060024
INTS2	chr19	+	7424421	7439447	908.5	11	0.0121079
ST3GAL6	chr1	+	87546774	87588888	419	3.5	0.00835322
THOC5	chr15	+	11442444	11453986	392	3.5	0.00892857
RB1	chr1	+	173042816	173121034	791	8	0.0101138
COPS2	chr10	-	11987105	12012839	357	8	0.022409
CCT2	chr1	+	37378165	37390588	334.5	3.5	0.0104634
SLMO2	chr20	+	10824108	10829841	477.5	7	0.0146597
NUBP2	chr14	-	13967401	13971932	308	3	0.00974026
GAPDH	chr1	+	80089631	80094155	204.5	2	0.00977995
ATE1	chr6	-	32509112	32579286	504.5	5	0.0099108
PTP4A1	chr3	-	88427249	88442861	492.5	6	0.0121827
UBQLN4	chr25	-	149993	159319	401.5	3	0.00747198
RALGAPB	chr20	-	730978	787784	1011.5	9.5	0.00939199
FAM116A	chr12	-	8970130	8987510	608	5	0.00822368
SLC23A2	chr22	+	386156	413238	377	2	0.00530504
GPR107	chr17	+	6405363	6440400	514.5	7	0.0136054
LETM1	chr4	+	86330938	86354064	428.5	2	0.00466744
RBM22	chr13	+	13155187	13162288	281	5	0.0177936
RAP1GAP2	chr19	+	9501623	9544974	817.5	5.5	0.00672783
CASP3	chr4	+	40901655	40912361	251.5	3	0.0119284
ABHD13	chr1	-	144385543	144393523	496	6	0.0120968
CZH5orf44	chrZ	+	20018729	20043196	250.5	2	0.00798403
SLC26A5	chr1	-	13975833	14009190	473	6	0.012685
LOC769174	chr1	-	81611548	81618856	165	0	0
YPEL2	chr19	+	7176001	7207404	858	15	0.0174825
TFEB	chr26	-	4730394	4744364	587	6.5	0.0110733
E2F6	chr3	-	100165713	100176147	339	6	0.0176991
CTDSPL2	chr10	-	21949301	21986002	656.5	9.5	0.0144707
LIN7C	chr5	-	3731015	3743533	705.5	6.5	0.00921332
LOC395787	chr22	+	2638456	2646802	334.5	5	0.0149477
VPS39	chr5	-	27747029	27771210	858	8	0.00932401
TNKS	chr4	-	50855019	50962543	677	7.5	0.0110783
CORO1C	chr15	-	6659065	6695339	385.5	2.5	0.00648508
KLHL24	chr9	+	3547585	3561734	696	5	0.00718391
TPH1	chr5	-	13546047	13556600	273.5	2	0.00731261
SMARCA2	chrZ	+	27123347	27225427	705.5	6.5	0.00921332
LAMTOR3	chr4	-	61753675	61757657	206.5	1	0.00484262
SASS6	chr8	+	12617088	12629520	525.5	7	0.0133206
SATB1	chr2	-	35135979	35226779	607.5	8.5	0.0139918
P2RX5	chr19	+	6568781	6581636	726.5	6.5	0.00894701
CDC40	chr3	-	69262139	69298612	358	5.5	0.0153631
USO1	chr4	-	46222802	46250387	620	7	0.0112903
BCAS2	chr26	-	3698350	3701362	157.5	3	0.0190476
C3H6orf120	chr3	-	43032628	43035344	341.5	5	0.0146413
XPOT	chr1	+	35468802	35494595	586	4.5	0.00767918
ARID4A	chr5	-	57790580	57834535	847	13.5	0.0159386
UBE2I	chr14	+	7459607	7467790	241.5	6	0.0248447
SRSF10	chr23	-	5891177	5899591	491	3	0.00610998
COG1	chr18	+	9005095	9013817	481	4.5	0.00935551
LYRM4	chr2	+	66635446	66721931	115.5	1.5	0.012987
FAM104A	chr18	-	9012403	9021769	519.5	7.5	0.014437
HACE1	chr3	+	71670625	71715651	650	12	0.0184615
POLR3F	chr3	-	16301155	16308732	265	4.5	0.0169811
TSC22D1	chr1	-	171694279	171775796	706	8.5	0.0120397
ARID3B	chr10	-	1866342	1888166	307.5	6	0.0195122
XIAP	chr4	-	15780146	15797496	306.5	2.5	0.00815661
MEF2BNB	chr28	+	2674288	2683211	147	1	0.00680272
SF3A2_dup1	chr28	-	1605528	1608833	51.5	1.5	0.0291262
TOR1A	chr17	-	6256658	6260292	379	2	0.00527704
TSSC1	chr3	-	96443536	96508213	615.5	8	0.0129976
RAB35	chr15	+	9747822	9763717	515	6.5	0.0126214
TSN	chr7	+	27825438	27829858	163.5	2.5	0.0152905
HNRNPM	chr28	-	487436	514001	414.5	4.5	0.0108565
TAP1	chrUn_random	-	47329623	47332440	139.5	1.5	0.0107527
YTHDF3	chr2	+	118024710	118047381	484	7	0.0144628
GPS1	chr18	-	4962415	4971803	336	3.5	0.0104167
NR2C1	chr1	-	47221126	47266528	400.5	5	0.0124844
LY6E	chr2	-	154010620	154016715	179.5	2	0.0111421
ZYX	chr1	-	80670673	80682092	466.5	3.5	0.00750268
WWP2	chr11	+	21000438	21035828	602.5	7.5	0.0124481
PCSK7	chr24	-	5350722	5366019	585.5	2	0.00341588
KATNA1	chr3	-	50050995	50064594	249	1.5	0.0060241
DSTYK	chr26	-	1823407	1843085	498.5	5.5	0.0110331
SELS	chr10	-	19757217	19764194	223.5	1	0.00447427
SPCS3	chr4	+	45830035	45834675	88	0	0
NKAP	chr4	+	16552522	16619065	291.5	2.5	0.00857633
ARL6IP4	chr3	+	11289350	11294947	241	6.5	0.026971
UBE2F	chr7	+	4562110	4625545	135	0.5	0.0037037
RAB11B	chr28	-	821034	833898	401	4	0.00997506
YARS	chr23	-	5526569	5531378	388	3.5	0.00902062
NCDN	chr23	-	4626823	4630807	422	2.5	0.00592417
DDX27	chr20	-	10704388	10710342	428.5	3	0.00700117
SAR1B	chr13	+	16148766	16160344	182.5	3	0.0164384
LDHA	chr5	+	13644501	13650253	245.5	2	0.00814664
MTERFD1	chr2	-	131591987	131608602	235.5	2.5	0.0106157
KPNA1	chr1	-	79912900	79987339	764.5	4.5	0.0058862
CBR1	chr1	+	110028119	110033603	142	0.5	0.00352113
MAP2K1	chr10	+	20632187	20664054	315.5	2.5	0.00792393
SLC30A7	chr8	-	12421451	12443095	189.5	0.5	0.00263852
TCEB3	chr23	+	5842344	5855501	707.5	5.5	0.00777385
FBXW5	chr17	+	897252	910707	502	4.5	0.00896414
HIAT1	chr8	-	12630190	12645931	449	5	0.0111359
RNF25	chr7	+	24014676	24018367	265	4.5	0.0169811
HDAC2	chr3	+	67445901	67472523	277.5	2.5	0.00900901
NFU1	chr22	+	97922	109820	145	2	0.0137931
FAM76A	chr23	+	2406870	2422840	436	9.5	0.021789
SEC23B	chr3	-	16281635	16298248	441	5	0.0113379
PPP6C	chr17	-	10306424	10310144	216.5	2.5	0.0115473
ZC3HAV1	chr1	-	73639562	73671158	624.5	9	0.0144115
MFAP3	chr13	-	12334924	12344934	758.5	4	0.00527357
ASNSD1	chr7	-	299832	306511	373.5	3	0.00803213
PDS5A	chr4	+	70992114	71065118	728.5	10	0.0137268
PPP2R2A	chr22	-	548037	581717	347.5	1.5	0.00431655
SF3A1	chr15	+	11157974	11171451	494	6.5	0.0131579
MIR128-1	chr7	+	32228149	32228231	12.5	0.5	0.04
CAPN1	chr3	-	31550243	31560627	536.5	6.5	0.0121156
FBXO7	chr1	-	55265518	55279129	506	5.5	0.0108696
C26H6orf130	chr26	-	4541748	4544997	276	1.5	0.00543478
SPG21	chr10	-	19864524	19875300	258.5	2	0.00773694
