# Supplementary material for: The chicken erythrocyte epigenome
Source: Epigenetics Chromatin. 2016 May 24;9:19. doi: 10.1186/s13072-016-0068-2 (PMC4879735; doi:10.1186/s13072-016-0068-2)
Supplement: Supplementary file 7 — 10.1186/s13072-016-0068-2 Description of polychromatic erythrocyte sample sources. Each sample consisted of red blood cells collected from 11 to 12 anemic chickens: age and weight ranges. [file 13072_2016_68_MOESM7_ESM.xlsx]

## Sheet: Sheet1
Source of polychromatic erythrocytes	Experiments	Number of chickens	Age range of chickens	Weight range of chickens
Sample s1	RNA-seq	12	12 months	1.6-2.0 kg
Sample s2	RNA-seq	12	12 months	1.5-1.8 kg
Sample s3	RT-PCR	11	4-7 months	1.2-1.8 kg
Sample s4	RT-PCR	12	5-8 months	1.3-1.8 kg
Sample s5	RT-PCR	12	5-8 months	1.1-1.7 kg
Sample sA	F1-1 DNA-seq	12	5-8 months	1.6-2.0 kg
Sample sB	F1-2 DNA-seq	12	9-10 months	1.4-2.0 kg
Sample sD	H3K4me3 & H3K27ac ChIP	12	12 months	1.6-2.0 kg
