# Supplementary material for: The chicken erythrocyte epigenome
Source: Epigenetics Chromatin. 2016 May 24;9:19. doi: 10.1186/s13072-016-0068-2 (PMC4879735; doi:10.1186/s13072-016-0068-2)
Supplement: Supplementary file 8 — 10.1186/s13072-016-0068-2 Table with information regarding all sequencing tracks shown in this study (total read counts, mapped read counts, MAPQ threshold and median, percentage of reads uniquely mapped). [file 13072_2016_68_MOESM8_ESM.xlsx]

## Sheet: Sheet1
Track	Experiment description	Type of sequence reads	Total reads	Mapped reads	MAPQ treshold, median	% of reads uniquely mapped
F1-1	F1-1 DNA-seq of cell sample sA	single end	73667288	51421376	8, 82	45
F1-2	F1-2 DNA-seq of cell sample sB	single end	8768621	6963103	8, 91	88
SE	SE DNA-seq of cell sample sB	single end	9981058	8669633	8, 94	91
Transcript (+)	Total RNA-seq of cell sample s1	paired end	55,946,958*	18293547	8, >30	>90
Trancript (−)	Total RNA-seq of cell sample s1	paired end	55,946,958*	32509582	8, >30	>90
	Total RNA-seq of cell sample s1	paired end	64858188	55,946,958*	8, 31	91
Transcript (+)	Nuclear RNA-seq of cell sample s1	paired end	47049131	5635315	8, >30	>90
Trancript (−)	Nuclear RNA-seq of cell sample s1	paired end	47049131	38331023	8, >30	>90
	Nuclear RNA-seq of cell sample s1	paired end	53899876	47049131	8, 18	97
H3K4me3	H3K4me3 ChIP-seq of cell sample sD	single end	24167622	15735764	8, 72	92
H3K27ac	H3K27ac ChIP-seq of cell sample sD	single end	30405304	20084812	8, 75	92
MAPQ (MAPping Quality) = −10 log10 Pr{mapping position is wrong}. A MAPQ score of 10 means that the probability of correctly mapping a random read is 90%. Paired end reads contain a pairing quality value which is usually lower than that of single end reads.
* We used the total number of mapped reads from RNA-seq
